# Supplementary material for: Causal associations between gut microbiome and cardiovascular disease: A Mendelian randomization study
Source: Front Cardiovasc Med. 2022 Aug 30;9:971376. doi: 10.3389/fcvm.2022.971376 (PMC9470126; doi:10.3389/fcvm.2022.971376)
Supplement: Supplementary file 1 [file Table_1.XLSX]

## Sheet: Supplement Table 1
Supplement Table1: Characteristics of the genetic instrumental variables used in the 2 sample MR analysis
Chr	SNP	Other allele	Effect allele	Beta	SE	P value	Sample size	Exposure	F statistic
15	rs12899991	T	A	0.0719923	0.0154661	4.03e-06	16182	class.Actinobacteria.id.419	21.6649
1	rs6660520	G	A	0.0711483	0.0134495	1.11e-07	16308	class.Actinobacteria.id.419	27.9808
2	rs1961273	T	C	0.0602969	0.0126047	1.75e-06	16313	class.Actinobacteria.id.419	22.8809
16	rs8047955	G	A	0.0575816	0.0116762	8.34e-07	16306	class.Actinobacteria.id.419	24.317
1	rs12049045	G	A	0.0510452	0.0114325	8.63e-06	16311	class.Actinobacteria.id.419	19.9331
5	rs11745923	T	G	0.0563759	0.0115529	1.58e-06	16312	class.Actinobacteria.id.419	23.8095
2	rs1376754	A	G	0.0509242	0.0112503	6.71e-06	16182	class.Actinobacteria.id.419	20.4864
7	rs961091	A	G	0.0501255	0.011255	8.68e-06	16311	class.Actinobacteria.id.419	19.8324
6	rs857444	T	C	0.0509553	0.011539	8.92e-06	16312	class.Actinobacteria.id.419	19.4978
12	rs10841473	C	G	-0.0583765	0.0123353	2.59e-06	16311	class.Actinobacteria.id.419	22.3934
17	rs11655079	C	T	-0.0560674	0.0124286	5.93e-06	16309	class.Actinobacteria.id.419	20.3482
10	rs1515761	C	T	0.0762317	0.0169884	4.96e-06	15525	class.Actinobacteria.id.419	20.1331
13	rs7322849	C	T	0.0944467	0.0192976	6.21e-07	16313	class.Actinobacteria.id.419	23.9504
5	rs7700479	A	T	-0.0769653	0.0173933	8.62e-06	16313	class.Actinobacteria.id.419	19.5783
15	rs72767435	C	T	-0.126352	0.0273626	2.57e-06	12898	class.Actinobacteria.id.419	21.3198
22	rs134366	A	G	0.111877	0.023501	1.5e-06	14302	class.Actinobacteria.id.419	22.6593
8	rs80083040	G	T	0.155784	0.0348017	8.62e-06	8003	class.Actinobacteria.id.419	20.0325
9	rs140912403	T	C	-0.160677	0.0317708	6.2e-07	8520	class.Alphaproteobacteria.id.2379	25.5712
2	rs76784716	G	A	0.133271	0.0267738	5.09e-07	9593	class.Alphaproteobacteria.id.2379	24.7722
3	rs55876211	T	C	-0.080811	0.0184159	7.54e-06	9589	class.Alphaproteobacteria.id.2379	19.2514
3	rs62285697	T	C	0.0805256	0.0180912	9.76e-06	9115	class.Alphaproteobacteria.id.2379	19.8079
3	rs9813022	G	A	-0.0751277	0.0153867	1.05e-06	9593	class.Alphaproteobacteria.id.2379	23.8353
2	rs34569731	G	A	0.0705145	0.0157564	7.38e-06	9115	class.Alphaproteobacteria.id.2379	20.0239
1	rs10803434	T	A	-0.0692742	0.0148866	3.55e-06	9115	class.Alphaproteobacteria.id.2379	21.6499
19	rs12977163	C	G	0.0690234	0.0153829	7.14e-06	9115	class.Alphaproteobacteria.id.2379	20.1289
12	rs7960664	A	G	0.0969489	0.0215149	8.84e-06	9596	class.Alphaproteobacteria.id.2379	20.301
3	rs17061716	C	G	0.0927341	0.0207569	9.33e-06	9465	class.Alphaproteobacteria.id.2379	19.9555
13	rs9581006	T	C	0.225309	0.0467697	1.79e-06	4253	class.Bacilli.id.1673	23.1966
4	rs111552159	G	C	0.128032	0.0286921	9.13e-06	11350	class.Bacilli.id.1673	19.9083
5	rs77558518	G	A	-0.107255	0.0222879	1.34e-06	15836	class.Bacilli.id.1673	23.1548
19	rs34989881	G	A	0.111056	0.0246039	6.55e-06	12966	class.Bacilli.id.1673	20.3708
12	rs11110282	G	A	-0.101189	0.0217379	4.85e-06	16026	class.Bacilli.id.1673	21.6661
3	rs74663707	T	C	0.0979154	0.0224074	8.46e-06	15769	class.Bacilli.id.1673	19.0926
1	rs57872228	T	C	-0.0714773	0.0146647	9.22e-07	17375	class.Bacilli.id.1673	23.7542
3	rs13068444	G	A	0.0601035	0.0136407	9.53e-06	17260	class.Bacilli.id.1673	19.4121
2	rs1595463	A	C	0.0476864	0.0108547	7.97e-06	17358	class.Bacilli.id.1673	19.2975
4	rs4459992	C	T	0.0535854	0.0116362	4.3e-06	17362	class.Bacilli.id.1673	21.2042
3	rs1962325	G	C	0.0554219	0.0114789	1.38e-06	17356	class.Bacilli.id.1673	23.3083
11	rs12797734	C	T	0.0572158	0.0126793	7.21e-06	16902	class.Bacilli.id.1673	20.3606
8	rs2952251	G	A	-0.0598868	0.0123903	1.08e-06	17360	class.Bacilli.id.1673	23.3588
4	rs11730038	A	G	-0.0630747	0.0128717	1.96e-06	17377	class.Bacilli.id.1673	24.0097
16	rs35344081	A	G	0.0619529	0.0127066	1.01e-06	17374	class.Bacilli.id.1673	23.769
9	rs28564647	G	T	-0.0613034	0.0137579	7.81e-06	17368	class.Bacilli.id.1673	19.8525
15	rs694949	G	A	-0.081146	0.0180042	7.6e-06	16600	class.Bacilli.id.1673	20.3111
6	rs74352383	A	T	-0.104496	0.0217083	1.53e-06	16519	class.Bacilli.id.1673	23.1682
7	rs78938557	C	T	0.108007	0.0232858	1.07e-06	15226	class.Bacilli.id.1673	21.5113
4	rs7666190	A	C	-0.104044	0.0247934	8.47e-06	10436	class.Bacilli.id.1673	17.6068
3	rs76717940	A	T	0.156331	0.0325945	1.07e-06	8017	class.Bacilli.id.1673	22.9982
9	rs62575403	T	C	0.140055	0.0311128	7.06e-06	9668	class.Bacteroidia.id.912	20.2595
2	rs4146051	G	A	-0.107377	0.0245661	8.76e-06	11372	class.Bacteroidia.id.912	19.1017
1	rs72706335	C	T	-0.22241	0.0493458	7.66e-06	3819	class.Bacteroidia.id.912	20.3039
8	rs79585701	C	A	0.0646823	0.0149628	9.99e-06	18334	class.Bacteroidia.id.912	18.6851
9	rs13291169	G	C	0.0689676	0.0148765	3.75e-06	17513	class.Bacteroidia.id.912	21.4901
16	rs929878	T	C	-0.0548532	0.012153	4.73e-06	18334	class.Bacteroidia.id.912	20.3701
22	rs17343978	C	A	-0.0552057	0.0120278	8.36e-06	18334	class.Bacteroidia.id.912	21.0645
10	rs11146701	G	A	0.0473596	0.010541	7.08e-06	18220	class.Bacteroidia.id.912	20.1839
2	rs2032750	C	T	-0.0508393	0.0106807	1.92e-06	17853	class.Bacteroidia.id.912	22.6542
3	rs4916508	A	G	-0.0466729	0.0105312	8.47e-06	18324	class.Bacteroidia.id.912	19.6392
3	rs7631304	A	G	-0.0645771	0.0132957	8.37e-07	18334	class.Bacteroidia.id.912	23.5876
8	rs62531359	G	T	0.0655728	0.0149891	9.09e-06	18320	class.Bacteroidia.id.912	19.136
14	rs111845179	C	T	0.102648	0.0213843	9.24e-07	16393	class.Bacteroidia.id.912	23.0387
13	rs55773148	A	G	-0.121514	0.0236759	3.9e-07	11349	class.Bacteroidia.id.912	26.3366
17	rs73975615	A	G	-0.207018	0.0442633	1.22e-06	3350	class.Bacteroidia.id.912	21.8609
9	rs72747231	G	C	-0.137281	0.0290338	2.06e-06	11344	class.Betaproteobacteria.id.2867	22.353
15	rs75242906	T	C	-0.121083	0.028075	9.27e-06	10803	class.Betaproteobacteria.id.2867	18.5972
8	rs56386628	T	C	-0.0622252	0.0135688	5.87e-06	17147	class.Betaproteobacteria.id.2867	21.0281
3	rs11128180	G	A	0.0592944	0.0128769	3.67e-06	17151	class.Betaproteobacteria.id.2867	21.2008
18	rs9964679	G	A	0.052911	0.0114866	4.85e-06	17151	class.Betaproteobacteria.id.2867	21.2158
7	rs2613606	T	C	-0.0513106	0.0109091	2.2e-06	17146	class.Betaproteobacteria.id.2867	22.12
1	rs1928341	G	A	0.0525581	0.0110408	2.02e-06	17150	class.Betaproteobacteria.id.2867	22.6584
13	rs2321387	A	G	-0.0494596	0.0109424	5.8e-06	17149	class.Betaproteobacteria.id.2867	20.428
9	rs320161	G	A	0.0572286	0.01262	7.33e-06	17035	class.Betaproteobacteria.id.2867	20.5617
3	rs2367850	C	G	0.064006	0.0130374	9.12e-07	16717	class.Betaproteobacteria.id.2867	24.0993
2	rs12467854	C	G	0.0641363	0.0131766	1.1e-06	17038	class.Betaproteobacteria.id.2867	23.6891
4	rs4033856	T	C	0.0832423	0.0167237	5.17e-07	15945	class.Betaproteobacteria.id.2867	24.7725
20	rs6087811	G	T	-0.0978177	0.0198522	7.44e-07	16184	class.Betaproteobacteria.id.2867	24.2753
5	rs62395635	C	T	0.109741	0.0236	2.94e-06	15108	class.Betaproteobacteria.id.2867	21.62
4	rs1511453	G	A	0.0923492	0.0199158	4.76e-06	17085	class.Betaproteobacteria.id.2867	21.499
2	rs13421739	G	C	0.0888472	0.0179655	9.54e-06	18340	class.Clostridia.id.1859	24.4547
20	rs7269302	T	A	-0.0963981	0.0212007	9.04e-06	17405	class.Clostridia.id.1859	20.6722
6	rs76860606	G	C	0.0947036	0.0225117	7.53e-06	17579	class.Clostridia.id.1859	17.6957
14	rs2273429	G	A	-0.0724037	0.0153105	4.52e-06	18337	class.Clostridia.id.1859	22.3612
3	rs6797343	T	G	0.0592279	0.0134556	9.36e-06	18340	class.Clostridia.id.1859	19.373
12	rs10774377	G	A	0.052659	0.0113858	3.24e-06	18330	class.Clostridia.id.1859	21.3879
5	rs13179700	C	T	0.0511937	0.0109569	3.37e-06	18338	class.Clostridia.id.1859	21.8279
6	rs6934062	C	G	0.0524406	0.0116115	6.53e-06	17859	class.Clostridia.id.1859	20.3942
4	rs13105690	C	T	-0.0529097	0.011818	8.78e-06	18340	class.Clostridia.id.1859	20.0418
21	rs112334273	A	G	0.0641008	0.0127404	3.81e-07	18217	class.Clostridia.id.1859	25.3114
5	rs1842454	A	G	-0.0547202	0.0127338	8.72e-06	18340	class.Clostridia.id.1859	18.4642
4	rs6814436	C	T	0.0739995	0.0150815	9.65e-07	18336	class.Clostridia.id.1859	24.0724
3	rs76767978	A	G	0.0698882	0.0156319	8.4e-06	18329	class.Clostridia.id.1859	19.9866
4	rs6815608	C	T	0.103803	0.0210883	4.02e-07	16731	class.Clostridia.id.1859	24.2263
2	rs10209007	C	G	0.0794173	0.0182427	9.89e-06	17812	class.Clostridia.id.1859	18.9497
5	rs72738886	C	T	0.086617	0.0190393	8.24e-06	16934	class.Clostridia.id.1859	20.6945
5	rs80046645	G	C	0.25584	0.0561995	4.66e-06	3204	class.Coriobacteriia.id.809	20.7109
17	rs34739816	T	G	0.0965017	0.0207666	3.88e-06	16593	class.Coriobacteriia.id.809	21.5917
9	rs3025411	G	A	0.0926543	0.0209468	8.27e-06	15671	class.Coriobacteriia.id.809	19.5632
5	rs76779974	G	C	0.0774888	0.0171877	5.63e-06	16419	class.Coriobacteriia.id.809	20.3231
17	rs11656361	C	A	0.0773006	0.017553	8.02e-06	16665	class.Coriobacteriia.id.809	19.3915
10	rs719099	G	A	0.0778402	0.0155815	5.43e-07	17687	class.Coriobacteriia.id.809	24.954
20	rs67561917	G	A	-0.0714367	0.0154113	5.39e-06	17333	class.Coriobacteriia.id.809	21.4838
12	rs1816223	G	A	-0.0586265	0.0129006	4.84e-06	17688	class.Coriobacteriia.id.809	20.65
10	rs4880783	T	G	0.056503	0.0125055	5.9e-06	17691	class.Coriobacteriia.id.809	20.4121
7	rs13307134	T	C	0.0565686	0.0126265	7.8e-06	17527	class.Coriobacteriia.id.809	20.0695
1	rs240104	C	T	-0.0603429	0.0126849	1.52e-06	17577	class.Coriobacteriia.id.809	22.6271
5	rs1397793	A	G	-0.0498855	0.0112446	9.77e-06	17527	class.Coriobacteriia.id.809	19.6792
1	rs7540303	T	C	0.0483227	0.0109062	9.62e-06	17691	class.Coriobacteriia.id.809	19.6295
7	rs62448869	A	T	-0.0486059	0.0108982	7.87e-06	17527	class.Coriobacteriia.id.809	19.8892
19	rs45480394	G	T	-0.0504262	0.0113307	9.71e-06	17413	class.Coriobacteriia.id.809	19.8039
15	rs11073596	G	T	0.0510212	0.0114339	8.14e-06	17527	class.Coriobacteriia.id.809	19.9096
10	rs11250875	C	T	0.06075	0.0130939	4.83e-06	17690	class.Coriobacteriia.id.809	21.5232
10	rs7898585	C	T	0.0731501	0.0164186	5.25e-06	17691	class.Coriobacteriia.id.809	19.8477
19	rs12974142	A	G	0.0789796	0.0177205	8.51e-06	17413	class.Coriobacteriia.id.809	19.8623
14	rs8010111	A	G	-0.103377	0.0229286	6.9e-06	15996	class.Coriobacteriia.id.809	20.3253
3	rs2442778	A	G	-0.116408	0.0258545	9.03e-06	13472	class.Coriobacteriia.id.809	20.2689
9	rs112381107	T	C	0.206594	0.0456908	4.63e-06	4457	class.Deltaproteobacteria.id.3087	20.4354
1	rs2692012	G	A	0.110335	0.0253336	3.14e-06	13104	class.Deltaproteobacteria.id.3087	18.9656
17	rs4506934	T	C	-0.0936514	0.02012	3.59e-06	15061	class.Deltaproteobacteria.id.3087	21.6627
8	rs55744759	G	A	-0.0779693	0.0170738	7.31e-06	15168	class.Deltaproteobacteria.id.3087	20.851
9	rs17791387	G	A	-0.0735881	0.0154246	1.6e-06	15071	class.Deltaproteobacteria.id.3087	22.7577
15	rs62020470	G	A	-0.0585411	0.0129358	4.85e-06	15168	class.Deltaproteobacteria.id.3087	20.4774
2	rs3935584	T	C	-0.0523485	0.011566	7.5e-06	15166	class.Deltaproteobacteria.id.3087	20.4824
16	rs9928243	A	C	-0.0538457	0.0117718	5.02e-06	15167	class.Deltaproteobacteria.id.3087	20.9199
10	rs11599763	C	T	-0.0544219	0.0117397	3.94e-06	15168	class.Deltaproteobacteria.id.3087	21.4872
21	rs2838334	A	G	0.0561722	0.0124124	5.45e-06	15168	class.Deltaproteobacteria.id.3087	20.4774
1	rs16851319	C	G	-0.0705516	0.0150849	5.68e-06	15154	class.Deltaproteobacteria.id.3087	21.871
18	rs17084793	A	G	-0.0710762	0.015953	5.69e-06	15164	class.Deltaproteobacteria.id.3087	19.8475
13	rs17530232	G	A	0.10305	0.0224648	2.79e-06	16622	class.Erysipelotrichia.id.2147	21.0397
8	rs62504403	T	C	0.0681159	0.0127883	1.12e-07	16981	class.Erysipelotrichia.id.2147	28.3673
14	rs8003149	T	C	0.0538798	0.0116888	4.08e-06	18213	class.Erysipelotrichia.id.2147	21.2454
10	rs10781552	T	C	-0.0552212	0.0116074	2.33e-06	17789	class.Erysipelotrichia.id.2147	22.6304
3	rs2300774	A	G	0.0524152	0.0106784	8.95e-07	18216	class.Erysipelotrichia.id.2147	24.0911
1	rs1884466	T	C	-0.0475363	0.0106939	9.53e-06	18205	class.Erysipelotrichia.id.2147	19.7576
5	rs1074800	G	A	0.0492438	0.010887	6.15e-06	17789	class.Erysipelotrichia.id.2147	20.4567
1	rs290833	G	T	-0.0497374	0.0111376	8.03e-06	17789	class.Erysipelotrichia.id.2147	19.9402
14	rs4078432	T	C	-0.0608929	0.0133764	4.23e-06	17789	class.Erysipelotrichia.id.2147	20.7209
17	rs35161940	C	T	-0.0806041	0.0167641	1.85e-06	18213	class.Erysipelotrichia.id.2147	23.1157
14	rs56970041	G	T	0.0724144	0.0164471	5.4e-06	18217	class.Erysipelotrichia.id.2147	19.3832
18	rs7234058	C	T	-0.0945759	0.0194091	9.12e-07	16874	class.Erysipelotrichia.id.2147	23.741
8	rs7826267	G	T	-0.0839071	0.0199131	9.28e-06	17586	class.Erysipelotrichia.id.2147	17.753
18	rs79795896	G	A	-0.15921	0.0351373	7.92e-06	7577	class.Gammaproteobacteria.id.3303	20.5253
1	rs12404135	G	A	-0.0788843	0.0172415	8.89e-06	15231	class.Gammaproteobacteria.id.3303	20.9302
2	rs6706173	C	A	0.074251	0.0146392	1.99e-07	16020	class.Gammaproteobacteria.id.3303	25.7225
10	rs2234691	C	T	0.0762905	0.0171962	8.39e-06	16011	class.Gammaproteobacteria.id.3303	19.6799
3	rs75101789	T	C	0.0729012	0.0163003	8.79e-06	16024	class.Gammaproteobacteria.id.3303	19.9998
6	rs9494710	T	C	-0.0549673	0.0120924	4.55e-06	15650	class.Gammaproteobacteria.id.3303	20.6599
8	rs6469506	A	T	0.0541424	0.0116333	3.29e-06	16023	class.Gammaproteobacteria.id.3303	21.6578
12	rs11181912	A	G	-0.0579153	0.0118796	9.95e-07	16017	class.Gammaproteobacteria.id.3303	23.7643
18	rs9973122	A	T	0.0740614	0.0162596	6.77e-06	15650	class.Gammaproteobacteria.id.3303	20.7447
1	rs72640280	G	A	0.220207	0.0486196	5.18e-06	3816	class.Lentisphaeria.id.2250	20.5027
20	rs77599476	G	A	0.230292	0.0480168	1.86e-06	3722	class.Lentisphaeria.id.2250	22.9899
9	rs62570196	T	C	-0.21635	0.0439866	1.08e-06	3712	class.Lentisphaeria.id.2250	24.1792
21	rs2825714	G	A	-0.13741	0.0289246	1.72e-06	4734	class.Lentisphaeria.id.2250	22.559
13	rs2031282	G	A	0.122369	0.0270329	4.38e-06	4734	class.Lentisphaeria.id.2250	20.4819
7	rs11770843	T	C	0.109431	0.0234879	1.91e-06	4705	class.Lentisphaeria.id.2250	21.6974
15	rs1002941	A	G	0.105025	0.0233484	8.15e-06	4734	class.Lentisphaeria.id.2250	20.2249
5	rs2731834	G	C	0.109438	0.023693	4.24e-06	4733	class.Lentisphaeria.id.2250	21.3261
3	rs73113483	A	T	-0.131217	0.0288713	8.66e-06	4718	class.Lentisphaeria.id.2250	20.6473
15	rs17114848	A	G	0.152377	0.0324332	4.06e-06	4734	class.Lentisphaeria.id.2250	22.0636
7	rs73074665	T	A	0.166216	0.0355728	2.87e-06	5758	class.Melainabacteria.id.1589	21.8252
18	rs789069	C	A	-0.103539	0.0234287	6.85e-06	5879	class.Melainabacteria.id.1589	19.5239
11	rs367480	A	G	-0.083758	0.0185796	8.2e-06	5887	class.Melainabacteria.id.1589	20.3157
9	rs10738747	A	G	0.0814624	0.0184409	9.96e-06	5884	class.Melainabacteria.id.1589	19.5075
14	rs10148250	A	G	0.0861928	0.0193381	8.67e-06	5453	class.Melainabacteria.id.1589	19.859
9	rs4129395	A	G	0.0896187	0.0185106	1.48e-06	5887	class.Melainabacteria.id.1589	23.432
1	rs16851659	C	G	-0.0896103	0.0186432	1.27e-06	5884	class.Melainabacteria.id.1589	23.0954
16	rs11150282	C	T	0.0989488	0.0196972	6.03e-07	5873	class.Melainabacteria.id.1589	25.227
9	rs1221147	A	T	0.123968	0.0278958	7.11e-06	5768	class.Melainabacteria.id.1589	19.742
3	rs9864379	C	T	-0.159735	0.0292553	5.36e-08	5777	class.Melainabacteria.id.1589	29.8015
15	rs79790072	C	T	0.226722	0.0487841	3.29e-06	4107	class.Melainabacteria.id.1589	21.5883
9	rs113884518	C	T	-0.205352	0.0454982	8.06e-06	4442	class.Melainabacteria.id.1589	20.3617
17	rs28678345	C	T	0.214848	0.0470878	6.69e-06	4323	class.Melainabacteria.id.1589	20.8088
12	rs12825290	G	C	-0.216781	0.0493496	6.08e-06	3144	class.Methanobacteria.id.119	19.2841
13	rs73457410	G	A	0.21534	0.0436695	1.41e-06	3498	class.Methanobacteria.id.119	24.3021
12	rs75208022	T	C	-0.227245	0.048763	5.92e-06	3203	class.Methanobacteria.id.119	21.7038
3	rs62241835	T	G	-0.203385	0.0417931	1.63e-06	3383	class.Methanobacteria.id.119	23.6687
7	rs73068003	T	G	-0.15814	0.0351803	8.45e-06	3692	class.Methanobacteria.id.119	20.1953
11	rs11018665	T	A	0.111465	0.0250516	6.52e-06	3698	class.Methanobacteria.id.119	19.7868
2	rs10202904	G	T	-0.121754	0.0235357	3.01e-07	3695	class.Methanobacteria.id.119	26.747
19	rs10424197	A	G	-0.111274	0.0247517	9.28e-06	3698	class.Methanobacteria.id.119	20.1997
19	rs6508769	C	T	0.153519	0.0344519	8.23e-06	3319	class.Methanobacteria.id.119	19.8444
3	rs4257531	A	G	0.164498	0.0364959	7.44e-06	3162	class.Methanobacteria.id.119	20.303
5	rs56131665	A	G	0.178661	0.039298	6.18e-06	3572	class.Methanobacteria.id.119	20.6574
4	rs894996	A	C	0.216999	0.0449076	1.88e-06	3582	class.Methanobacteria.id.119	23.3364
11	rs78169027	G	A	-0.108283	0.0237289	5.88e-06	10542	class.Mollicutes.id.3920	20.8201
7	rs2464826	C	A	0.0944239	0.0211806	8.4e-06	10998	class.Mollicutes.id.3920	19.8705
2	rs11890098	G	A	0.074438	0.0153389	9.57e-07	11392	class.Mollicutes.id.3920	23.5466
14	rs17214486	A	C	0.06099	0.0135623	6.61e-06	11387	class.Mollicutes.id.3920	20.2198
1	rs3768491	G	A	-0.0681052	0.0149061	4.23e-06	11002	class.Mollicutes.id.3920	20.8715
11	rs72901605	C	T	-0.0841852	0.0178119	3.26e-06	10526	class.Mollicutes.id.3920	22.3341
15	rs28537087	A	G	0.0820873	0.0188312	8.07e-06	11382	class.Mollicutes.id.3920	18.9986
13	rs4885016	C	T	-0.0819606	0.0181628	7.27e-06	11388	class.Mollicutes.id.3920	20.3596
1	rs12566890	G	T	-0.101147	0.0230978	3.65e-06	11371	class.Mollicutes.id.3920	19.1729
20	rs6043847	C	T	-0.114937	0.0248606	4.55e-06	11130	class.Mollicutes.id.3920	21.3707
14	rs74603314	C	T	0.221639	0.0462918	1.56e-06	4499	class.Mollicutes.id.3920	22.9136
9	rs61249479	C	A	0.0777075	0.0168628	2.95e-06	18165	class.Negativicutes.id.2164	21.2333
10	rs1649999	G	A	0.0748989	0.0166458	7.58e-06	18036	class.Negativicutes.id.2164	20.2439
5	rs1643968	C	T	-0.0565284	0.0112298	4.15e-07	18170	class.Negativicutes.id.2164	25.3362
21	rs2834062	G	A	0.0489057	0.0108842	8.44e-06	18171	class.Negativicutes.id.2164	20.1874
10	rs9423647	A	G	0.047817	0.0105282	6.06e-06	18164	class.Negativicutes.id.2164	20.6257
7	rs4722181	G	T	0.0501306	0.0105798	2e-06	18163	class.Negativicutes.id.2164	22.4493
8	rs1447205	C	G	-0.0502053	0.0108382	2.93e-06	18165	class.Negativicutes.id.2164	21.4554
7	rs1135612	A	G	0.0529785	0.0119177	9.26e-06	18164	class.Negativicutes.id.2164	19.7592
16	rs60274479	C	T	-0.0659623	0.0134137	1.16e-06	17610	class.Negativicutes.id.2164	24.1794
10	rs4463806	C	T	-0.0543966	0.0129365	7.81e-06	18160	class.Negativicutes.id.2164	17.6791
3	rs13086907	A	G	0.0625312	0.0131735	1.95e-06	18163	class.Negativicutes.id.2164	22.5291
4	rs73232831	A	G	-0.151829	0.0314932	1.87e-06	9382	class.Negativicutes.id.2164	23.2372
15	rs71405394	A	G	-0.114178	0.02405	2.17e-06	13861	class.Negativicutes.id.2164	22.5358
18	rs117107102	G	A	0.204683	0.0431573	2.92e-06	4975	class.Verrucomicrobiae.id.4029	22.4844
16	rs2602429	T	C	0.0746844	0.0156194	2.58e-06	11690	class.Verrucomicrobiae.id.4029	22.8589
6	rs9349825	G	A	-0.0704036	0.0147128	2.54e-06	11858	class.Verrucomicrobiae.id.4029	22.8942
10	rs3995795	T	C	0.0641275	0.0140995	5.19e-06	11690	class.Verrucomicrobiae.id.4029	20.6828
15	rs12908520	A	G	0.0618926	0.0130946	2.17e-06	11863	class.Verrucomicrobiae.id.4029	22.3366
20	rs941682	A	G	-0.0631436	0.0143767	9.61e-06	11809	class.Verrucomicrobiae.id.4029	19.287
10	rs4242783	A	G	0.0689292	0.0147693	2.64e-06	11690	class.Verrucomicrobiae.id.4029	21.7777
1	rs11184341	C	G	0.0655342	0.0142231	4.13e-06	11864	class.Verrucomicrobiae.id.4029	21.2264
4	rs11729256	C	T	0.0749798	0.0150177	6.73e-07	11861	class.Verrucomicrobiae.id.4029	24.9235
1	rs61779207	A	G	-0.0758309	0.0167762	6.72e-06	11591	class.Verrucomicrobiae.id.4029	20.4283
12	rs111862613	C	T	0.090699	0.0196746	3.74e-06	11621	class.Verrucomicrobiae.id.4029	21.248
4	rs74542928	C	T	0.112164	0.0236422	1.63e-06	11216	class.Verrucomicrobiae.id.4029	22.5036
11	rs6589457	G	A	0.165911	0.0349516	2.32e-06	7386	family.Acidaminococcaceae.id.2166	22.5267
1	rs6427992	C	G	-0.0595857	0.01296	4.24e-06	12527	family.Acidaminococcaceae.id.2166	21.135
6	rs262812	C	T	-0.065675	0.0142257	3.25e-06	12099	family.Acidaminococcaceae.id.2166	21.31
9	rs2933324	G	A	-0.0662557	0.0140257	2.24e-06	12525	family.Acidaminococcaceae.id.2166	22.3116
6	rs6923842	C	T	-0.0796106	0.0169192	2.21e-06	11904	family.Acidaminococcaceae.id.2166	22.1364
3	rs74540770	A	G	-0.108969	0.0243533	7.09e-06	10606	family.Acidaminococcaceae.id.2166	20.0175
3	rs78702810	C	T	-0.143755	0.0323244	9.16e-06	7992	family.Acidaminococcaceae.id.2166	19.7733
6	rs35011108	G	A	0.241826	0.0503796	1.83e-06	3630	family.Actinomycetaceae.id.421	23.0281
6	rs34583783	T	G	0.123756	0.026427	5.48e-06	7710	family.Actinomycetaceae.id.421	21.9242
9	rs2889192	T	G	0.0887537	0.0195009	3.64e-06	7710	family.Actinomycetaceae.id.421	20.7087
6	rs4073240	A	G	0.0747546	0.0164684	6.05e-06	7710	family.Actinomycetaceae.id.421	20.5998
15	rs58484246	C	T	0.0761407	0.0169007	6.12e-06	7710	family.Actinomycetaceae.id.421	20.2915
6	rs112159068	T	A	0.131484	0.0281089	3.56e-06	11656	family.Alcaligenaceae.id.2875	21.8768
11	rs74776516	G	T	-0.0944052	0.0213287	6.85e-06	14502	family.Alcaligenaceae.id.2875	19.5887
4	rs79846372	G	A	0.0882459	0.0198328	6.99e-06	16186	family.Alcaligenaceae.id.2875	19.7956
20	rs67737557	G	C	0.0738409	0.0151678	1.04e-06	15876	family.Alcaligenaceae.id.2875	23.6971
2	rs62191117	G	A	0.0684302	0.0133636	2.76e-07	16688	family.Alcaligenaceae.id.2875	26.2178
5	rs1153990	G	A	-0.058727	0.0128306	5.97e-06	16808	family.Alcaligenaceae.id.2875	20.9475
7	rs6969323	C	A	-0.0593564	0.0129137	3.89e-06	16810	family.Alcaligenaceae.id.2875	21.1244
4	rs17000015	T	A	-0.0609257	0.0125363	1.13e-06	16377	family.Alcaligenaceae.id.2875	23.6161
18	rs9964679	G	A	0.0537051	0.0116008	4.47e-06	16810	family.Alcaligenaceae.id.2875	21.429
7	rs2040996	C	T	-0.0490922	0.0110231	7.8e-06	16801	family.Alcaligenaceae.id.2875	19.8318
16	rs147968	T	C	0.0489475	0.0110321	9.13e-06	16810	family.Alcaligenaceae.id.2875	19.6831
13	rs9537886	C	A	-0.0570888	0.0110683	2.35e-07	16807	family.Alcaligenaceae.id.2875	26.6007
15	rs28480294	C	T	-0.0516967	0.0115503	6.61e-06	16377	family.Alcaligenaceae.id.2875	20.0301
3	rs7638039	C	T	0.0603335	0.0127779	2.7e-06	16791	family.Alcaligenaceae.id.2875	22.2919
3	rs2367850	C	G	0.0629104	0.0131712	1.85e-06	16377	family.Alcaligenaceae.id.2875	22.8108
9	rs112135816	G	T	-0.0775052	0.0171554	5.28e-06	15545	family.Alcaligenaceae.id.2875	20.4083
4	rs4033856	T	C	0.081834	0.0168931	1.03e-06	15623	family.Alcaligenaceae.id.2875	23.4635
5	rs62395635	C	T	0.110583	0.0238514	3.35e-06	14802	family.Alcaligenaceae.id.2875	21.4926
12	rs7302582	C	G	-0.106817	0.023298	3.34e-06	15113	family.Alcaligenaceae.id.2875	21.0175
20	rs66474973	T	G	0.0812515	0.0164479	6.81e-07	17405	family.Bacteroidaceae.id.917	24.4001
1	rs11585893	G	A	-0.0740746	0.0147633	1.8e-06	17821	family.Bacteroidaceae.id.917	25.1722
13	rs9507307	T	C	0.0604456	0.0129128	2.13e-06	18184	family.Bacteroidaceae.id.917	21.91
6	rs13207588	G	A	-0.059205	0.0131195	7.49e-06	17707	family.Bacteroidaceae.id.917	20.3627
3	rs6795673	T	C	0.0538565	0.0105251	3.38e-07	18301	family.Bacteroidaceae.id.917	26.1803
3	rs66710942	T	C	0.0488038	0.0107412	5.86e-06	17821	family.Bacteroidaceae.id.917	20.642
3	rs2366421	A	T	-0.0528153	0.0117124	7.65e-06	18299	family.Bacteroidaceae.id.917	20.3319
9	rs495004	G	C	-0.0607475	0.0129865	3.42e-06	17707	family.Bacteroidaceae.id.917	21.8787
1	rs1340391	C	T	-0.0592004	0.0132244	6.73e-06	18302	family.Bacteroidaceae.id.917	20.0377
6	rs28757219	A	T	0.0818398	0.0170319	1.29e-06	14833	family.Bacteroidaceae.id.917	23.0859
14	rs2023437	C	T	-0.0782324	0.0167634	5.02e-06	17484	family.Bacteroidaceae.id.917	21.7771
19	rs17619981	G	T	0.0880978	0.0187002	2.69e-06	15801	family.Bacteroidaceae.id.917	22.1913
6	rs10872669	G	A	-0.123071	0.0275665	9.49e-06	7368	family.BacteroidalesS24.7group.id.11173	19.9263
17	rs7217209	T	C	0.0843019	0.0187308	8.43e-06	7745	family.BacteroidalesS24.7group.id.11173	20.2512
6	rs78609301	G	A	-0.0867065	0.0195709	7.09e-06	7953	family.BacteroidalesS24.7group.id.11173	19.6234
5	rs11135366	G	C	0.0842142	0.0183739	8.78e-06	7953	family.BacteroidalesS24.7group.id.11173	21.0019
1	rs12748533	T	G	-0.0821108	0.0172701	2.59e-06	7948	family.BacteroidalesS24.7group.id.11173	22.5998
15	rs689695	A	C	0.0814578	0.0167057	1.28e-06	7954	family.BacteroidalesS24.7group.id.11173	23.7699
7	rs941000	T	C	0.0850266	0.0163382	3.16e-07	7778	family.BacteroidalesS24.7group.id.11173	27.0762
22	rs738193	C	T	0.0847328	0.0165856	3.82e-07	7778	family.BacteroidalesS24.7group.id.11173	26.0933
4	rs6831034	A	T	-0.0956546	0.0205228	6.1e-06	7576	family.BacteroidalesS24.7group.id.11173	21.7182
3	rs61508842	C	T	0.122574	0.0272389	7.83e-06	7576	family.BacteroidalesS24.7group.id.11173	20.2445
2	rs17043785	C	T	-0.176187	0.0347133	5.12e-07	5208	family.BacteroidalesS24.7group.id.11173	25.7507
6	rs6899771	G	A	-0.0914312	0.0202604	7.28e-06	14150	family.Bifidobacteriaceae.id.433	20.3626
5	rs76671854	G	C	-0.0892981	0.0183177	1.04e-06	13923	family.Bifidobacteriaceae.id.433	23.7619
18	rs677208	C	G	0.0728589	0.0164821	6e-06	14915	family.Bifidobacteriaceae.id.433	19.5382
2	rs1961273	T	C	0.0688125	0.0131699	1.7e-07	14915	family.Bifidobacteriaceae.id.433	27.2967
2	rs7588568	C	A	-0.060716	0.0130605	3.73e-06	14913	family.Bifidobacteriaceae.id.433	21.6086
15	rs7174549	T	C	0.0551726	0.0124655	6.87e-06	14915	family.Bifidobacteriaceae.id.433	19.5872
4	rs55888705	G	A	0.053673	0.0120586	8.66e-06	14914	family.Bifidobacteriaceae.id.433	19.8088
5	rs4957061	C	T	0.0569873	0.0116907	1.15e-06	14795	family.Bifidobacteriaceae.id.433	23.7582
2	rs4567981	A	T	0.0577763	0.0117388	8.88e-07	14795	family.Bifidobacteriaceae.id.433	24.2209
6	rs857444	T	C	0.0553965	0.0120669	3.82e-06	14914	family.Bifidobacteriaceae.id.433	21.0723
2	rs13020688	A	G	0.0584045	0.0122081	1.57e-06	14795	family.Bifidobacteriaceae.id.433	22.8841
11	rs10831953	A	G	0.0537537	0.0123746	9.95e-06	14915	family.Bifidobacteriaceae.id.433	18.8668
4	rs10857328	A	T	0.0562	0.0126395	7.24e-06	14915	family.Bifidobacteriaceae.id.433	19.7676
12	rs10841473	C	G	-0.0613031	0.0128844	2.28e-06	14914	family.Bifidobacteriaceae.id.433	22.6347
17	rs11655079	C	T	-0.0586146	0.0129952	5.92e-06	14912	family.Bifidobacteriaceae.id.433	20.3419
17	rs540489	G	T	-0.0632518	0.013817	5.37e-06	14688	family.Bifidobacteriaceae.id.433	20.9538
16	rs12446429	C	T	0.0810099	0.019073	8.53e-06	14008	family.Bifidobacteriaceae.id.433	18.0374
13	rs7322849	C	T	0.110676	0.0200996	1.74e-08	14915	family.Bifidobacteriaceae.id.433	30.3161
5	rs73797465	G	T	-0.0942612	0.0208421	4.85e-06	14795	family.Bifidobacteriaceae.id.433	20.4514
7	rs77867022	T	G	-0.160443	0.0379589	8.82e-06	4033	family.Christensenellaceae.id.1866	17.8567
6	rs4076564	A	G	-0.188623	0.039209	8.06e-06	3730	family.Christensenellaceae.id.1866	23.1305
9	rs72706624	T	G	0.0882626	0.0197575	6.38e-06	14869	family.Christensenellaceae.id.1866	19.9541
5	rs12657403	G	A	0.078108	0.0171887	5.59e-06	16245	family.Christensenellaceae.id.1866	20.6468
9	rs12380890	G	A	-0.0503972	0.0111047	5.78e-06	16846	family.Christensenellaceae.id.1866	20.5942
17	rs7211194	T	C	0.0492094	0.0110916	9.94e-06	16436	family.Christensenellaceae.id.1866	19.6812
8	rs870002	T	C	0.0488951	0.0109817	6.54e-06	16847	family.Christensenellaceae.id.1866	19.8217
19	rs4805124	G	C	0.0486508	0.0109067	8.36e-06	16847	family.Christensenellaceae.id.1866	19.8949
9	rs892686	G	A	0.0506107	0.0109651	4.12e-06	16847	family.Christensenellaceae.id.1866	21.3015
9	rs62573205	A	G	-0.0654804	0.0133503	1.49e-06	16838	family.Christensenellaceae.id.1866	24.0541
22	rs9608766	C	T	-0.0682134	0.01496	3.33e-06	16185	family.Christensenellaceae.id.1866	20.7886
11	rs117186816	A	G	-0.206476	0.0436362	6.52e-06	4310	family.Christensenellaceae.id.1866	22.379
16	rs56188186	G	A	0.0967774	0.0217471	8.24e-06	13218	family.Clostridiaceae1.id.1869	19.8006
3	rs12490337	G	C	-0.0616944	0.013693	6.91e-06	14253	family.Clostridiaceae1.id.1869	20.297
6	rs62397761	G	A	0.0615805	0.0136198	9.08e-06	14248	family.Clostridiaceae1.id.1869	20.4402
1	rs2817172	T	C	0.0563367	0.012392	5.27e-06	13789	family.Clostridiaceae1.id.1869	20.665
1	rs10875374	T	C	-0.0536759	0.0119436	8.1e-06	14253	family.Clostridiaceae1.id.1869	20.1943
22	rs881532	G	A	-0.0533035	0.0119011	7.9e-06	14250	family.Clostridiaceae1.id.1869	20.0576
3	rs12186080	A	G	0.0748236	0.016246	5.34e-06	14244	family.Clostridiaceae1.id.1869	21.2092
6	rs550843	C	T	-0.0734787	0.0168383	7.09e-06	14234	family.Clostridiaceae1.id.1869	19.0399
9	rs12341505	A	G	0.0814503	0.0179338	4.54e-06	14250	family.Clostridiaceae1.id.1869	20.6243
7	rs4723021	C	T	-0.106376	0.0241944	7.42e-06	13682	family.Clostridiaceae1.id.1869	19.3284
10	rs2795528	A	G	-0.180969	0.0390911	3.81e-06	6411	family.Clostridiaceae1.id.1869	21.4248
2	rs13409132	G	A	-0.165419	0.0352154	4.37e-06	5913	family.ClostridialesvadinBB60group.id.11286	22.0575
8	rs118104867	T	C	0.214464	0.0455098	3.44e-06	4095	family.ClostridialesvadinBB60group.id.11286	22.1966
15	rs55682560	T	C	-0.131519	0.0261319	4.97e-07	9183	family.ClostridialesvadinBB60group.id.11286	25.3247
5	rs34088226	G	A	-0.117807	0.026924	7.66e-06	9716	family.ClostridialesvadinBB60group.id.11286	19.1414
17	rs28691777	T	C	0.137134	0.0266996	6.96e-07	10199	family.ClostridialesvadinBB60group.id.11286	26.375
8	rs66714985	C	A	0.116908	0.0252447	4.85e-06	10512	family.ClostridialesvadinBB60group.id.11286	21.442
5	rs7725895	G	A	-0.116224	0.0240367	3.94e-06	10512	family.ClostridialesvadinBB60group.id.11286	23.3753
2	rs2191834	T	G	0.0746375	0.0159136	2.5e-06	10511	family.ClostridialesvadinBB60group.id.11286	21.9935
10	rs10904722	T	C	-0.0672314	0.0147123	5.05e-06	10512	family.ClostridialesvadinBB60group.id.11286	20.8785
3	rs989682	G	A	0.070194	0.0155364	6.85e-06	10129	family.ClostridialesvadinBB60group.id.11286	20.4086
4	rs10517600	G	T	0.0626993	0.0139364	6.83e-06	10512	family.ClostridialesvadinBB60group.id.11286	20.2367
18	rs7226487	G	A	-0.0643682	0.0138701	3.58e-06	10505	family.ClostridialesvadinBB60group.id.11286	21.5327
2	rs6755871	G	C	-0.0613825	0.0138976	9.33e-06	10500	family.ClostridialesvadinBB60group.id.11286	19.5042
1	rs6588624	A	G	-0.0662317	0.0138147	1.79e-06	10512	family.ClostridialesvadinBB60group.id.11286	22.981
21	rs9979874	C	G	-0.0738925	0.0150911	1.05e-06	10506	family.ClostridialesvadinBB60group.id.11286	23.9703
1	rs7538034	G	T	-0.078598	0.0165982	2.37e-06	10420	family.ClostridialesvadinBB60group.id.11286	22.419
14	rs17121075	A	G	0.0769254	0.0172234	7.91e-06	10512	family.ClostridialesvadinBB60group.id.11286	19.9444
5	rs80046645	G	C	0.25584	0.0561995	4.66e-06	3204	family.Coriobacteriaceae.id.811	20.7109
17	rs34739816	T	G	0.0965017	0.0207666	3.88e-06	16593	family.Coriobacteriaceae.id.811	21.5917
9	rs3025411	G	A	0.0926543	0.0209468	8.27e-06	15671	family.Coriobacteriaceae.id.811	19.5632
5	rs76779974	G	C	0.0774888	0.0171877	5.63e-06	16419	family.Coriobacteriaceae.id.811	20.3231
17	rs11656361	C	A	0.0773006	0.017553	8.02e-06	16665	family.Coriobacteriaceae.id.811	19.3915
10	rs719099	G	A	0.0778402	0.0155815	5.43e-07	17687	family.Coriobacteriaceae.id.811	24.954
20	rs67561917	G	A	-0.0714367	0.0154113	5.39e-06	17333	family.Coriobacteriaceae.id.811	21.4838
12	rs1816223	G	A	-0.0586265	0.0129006	4.84e-06	17688	family.Coriobacteriaceae.id.811	20.65
10	rs4880783	T	G	0.056503	0.0125055	5.9e-06	17691	family.Coriobacteriaceae.id.811	20.4121
7	rs13307134	T	C	0.0565686	0.0126265	7.8e-06	17527	family.Coriobacteriaceae.id.811	20.0695
1	rs240104	C	T	-0.0603429	0.0126849	1.52e-06	17577	family.Coriobacteriaceae.id.811	22.6271
5	rs1397793	A	G	-0.0498855	0.0112446	9.77e-06	17527	family.Coriobacteriaceae.id.811	19.6792
1	rs7540303	T	C	0.0483227	0.0109062	9.62e-06	17691	family.Coriobacteriaceae.id.811	19.6295
7	rs62448869	A	T	-0.0486059	0.0108982	7.87e-06	17527	family.Coriobacteriaceae.id.811	19.8892
19	rs45480394	G	T	-0.0504262	0.0113307	9.71e-06	17413	family.Coriobacteriaceae.id.811	19.8039
15	rs11073596	G	T	0.0510212	0.0114339	8.14e-06	17527	family.Coriobacteriaceae.id.811	19.9096
10	rs11250875	C	T	0.06075	0.0130939	4.83e-06	17690	family.Coriobacteriaceae.id.811	21.5232
10	rs7898585	C	T	0.0731501	0.0164186	5.25e-06	17691	family.Coriobacteriaceae.id.811	19.8477
19	rs12974142	A	G	0.0789796	0.0177205	8.51e-06	17413	family.Coriobacteriaceae.id.811	19.8623
14	rs8010111	A	G	-0.103377	0.0229286	6.9e-06	15996	family.Coriobacteriaceae.id.811	20.3253
3	rs2442778	A	G	-0.116408	0.0258545	9.03e-06	13472	family.Coriobacteriaceae.id.811	20.2689
4	rs17051335	T	C	-0.134314	0.0292201	4.58e-06	8031	family.Defluviitaleaceae.id.1924	21.1235
4	rs72731813	T	C	-0.149751	0.0293415	2.76e-07	7786	family.Defluviitaleaceae.id.1924	26.0414
1	rs9725395	G	A	-0.138357	0.0295185	3.41e-06	8031	family.Defluviitaleaceae.id.1924	21.9636
3	rs4677103	G	A	0.0977203	0.0197033	9.42e-07	8002	family.Defluviitaleaceae.id.1924	24.5915
7	rs28696126	T	A	-0.107106	0.0238173	5.56e-06	7830	family.Defluviitaleaceae.id.1924	20.2179
1	rs1582238	C	T	0.0801923	0.0167061	1.69e-06	8002	family.Defluviitaleaceae.id.1924	23.036
10	rs4344384	T	G	0.0708803	0.0156121	5.86e-06	8200	family.Defluviitaleaceae.id.1924	20.6074
18	rs1908593	C	T	0.070223	0.0156601	7.86e-06	8203	family.Defluviitaleaceae.id.1924	20.1032
9	rs112893842	C	T	0.110761	0.0232545	2.75e-06	8203	family.Defluviitaleaceae.id.1924	22.6807
21	rs55658617	C	T	0.177314	0.0361844	1.41e-06	6676	family.Defluviitaleaceae.id.1924	24.0056
22	rs9608282	G	T	0.139014	0.0299429	4.61e-06	7736	family.Defluviitaleaceae.id.1924	21.5484
9	rs540220	C	T	-0.123954	0.0289814	9.48e-06	7887	family.Defluviitaleaceae.id.1924	18.2881
9	rs112381107	T	C	0.211435	0.0456962	2.82e-06	4455	family.Desulfovibrionaceae.id.3169	21.3994
1	rs2692012	G	A	0.114231	0.0253568	1.56e-06	13080	family.Desulfovibrionaceae.id.3169	20.2913
17	rs4506934	T	C	-0.0943381	0.020138	3.16e-06	15035	family.Desulfovibrionaceae.id.3169	21.9424
9	rs17791387	G	A	-0.0729251	0.0154381	2.1e-06	15045	family.Desulfovibrionaceae.id.3169	22.3106
15	rs7164160	T	A	-0.0574455	0.0129468	7.34e-06	15142	family.Desulfovibrionaceae.id.3169	19.6846
2	rs3935584	T	C	-0.0525838	0.0115757	6.78e-06	15140	family.Desulfovibrionaceae.id.3169	20.6324
16	rs9928243	A	C	-0.0541732	0.0117819	4.48e-06	15141	family.Desulfovibrionaceae.id.3169	21.1389
10	rs11599763	C	T	-0.0555931	0.0117493	2.5e-06	15142	family.Desulfovibrionaceae.id.3169	22.385
21	rs2838334	A	G	0.0571419	0.012423	3.82e-06	15142	family.Desulfovibrionaceae.id.3169	21.1544
1	rs16851319	C	G	-0.0732697	0.0150964	2.4e-06	15128	family.Desulfovibrionaceae.id.3169	23.553
8	rs72647048	C	T	-0.0770089	0.017089	9.61e-06	15142	family.Desulfovibrionaceae.id.3169	20.3043
17	rs4792380	T	A	0.115598	0.0257683	9.49e-06	12763	family.Enterobacteriaceae.id.3469	20.1215
11	rs111229068	T	A	0.110561	0.0241719	3.65e-06	12350	family.Enterobacteriaceae.id.3469	20.9176
2	rs80319214	G	C	0.0990404	0.0215877	6.95e-06	12641	family.Enterobacteriaceae.id.3469	21.0446
18	rs504442	G	T	0.084159	0.0189479	5.17e-06	13578	family.Enterobacteriaceae.id.3469	19.7249
18	rs78143293	G	A	-0.0848521	0.0170415	1.2e-06	13572	family.Enterobacteriaceae.id.3469	24.7882
14	rs61973590	G	C	-0.0605392	0.0133696	8.54e-06	13570	family.Enterobacteriaceae.id.3469	20.5008
20	rs62210023	G	A	0.0606754	0.0130125	3.13e-06	13515	family.Enterobacteriaceae.id.3469	21.739
2	rs2374342	A	C	0.0582927	0.0126195	4.52e-06	13577	family.Enterobacteriaceae.id.3469	21.3345
13	rs79757635	A	C	0.0758597	0.0171286	9.32e-06	13419	family.Enterobacteriaceae.id.3469	19.6117
11	rs11026530	C	T	0.0822408	0.0186379	9.43e-06	13485	family.Enterobacteriaceae.id.3469	19.4678
16	rs35673018	A	G	0.0899642	0.0202934	7.63e-06	13326	family.Enterobacteriaceae.id.3469	19.65
13	rs17530232	G	A	0.10305	0.0224648	2.79e-06	16622	family.Erysipelotrichaceae.id.2149	21.0397
8	rs62504403	T	C	0.0681159	0.0127883	1.12e-07	16981	family.Erysipelotrichaceae.id.2149	28.3673
14	rs8003149	T	C	0.0538798	0.0116888	4.08e-06	18213	family.Erysipelotrichaceae.id.2149	21.2454
10	rs10781552	T	C	-0.0552212	0.0116074	2.33e-06	17789	family.Erysipelotrichaceae.id.2149	22.6304
3	rs2300774	A	G	0.0524152	0.0106784	8.95e-07	18216	family.Erysipelotrichaceae.id.2149	24.0911
1	rs1884466	T	C	-0.0475363	0.0106939	9.53e-06	18205	family.Erysipelotrichaceae.id.2149	19.7576
5	rs1074800	G	A	0.0492438	0.010887	6.15e-06	17789	family.Erysipelotrichaceae.id.2149	20.4567
1	rs290833	G	T	-0.0497374	0.0111376	8.03e-06	17789	family.Erysipelotrichaceae.id.2149	19.9402
14	rs4078432	T	C	-0.0608929	0.0133764	4.23e-06	17789	family.Erysipelotrichaceae.id.2149	20.7209
17	rs35161940	C	T	-0.0806041	0.0167641	1.85e-06	18213	family.Erysipelotrichaceae.id.2149	23.1157
14	rs56970041	G	T	0.0724144	0.0164471	5.4e-06	18217	family.Erysipelotrichaceae.id.2149	19.3832
18	rs7234058	C	T	-0.0945759	0.0194091	9.12e-07	16874	family.Erysipelotrichaceae.id.2149	23.741
8	rs7826267	G	T	-0.0839071	0.0199131	9.28e-06	17586	family.Erysipelotrichaceae.id.2149	17.753
7	rs11547158	G	A	-0.177599	0.0372795	2.7e-06	3133	family.FamilyXI.id.1936	22.6812
9	rs10759623	T	C	-0.162115	0.032151	5.78e-07	3156	family.FamilyXI.id.1936	25.4086
11	rs2155352	G	A	-0.150538	0.0302319	6.63e-07	3150	family.FamilyXI.id.1936	24.7789
18	rs2156611	C	T	-0.112486	0.0251099	9.43e-06	3155	family.FamilyXI.id.1936	20.0555
11	rs17379710	C	T	-0.116383	0.0252125	3.97e-06	3156	family.FamilyXI.id.1936	21.2949
16	rs697771	G	A	-0.117677	0.0251491	3.19e-06	3152	family.FamilyXI.id.1936	21.8808
1	rs488164	G	T	0.117998	0.025516	4.8e-06	3149	family.FamilyXI.id.1936	21.3721
20	rs6025153	C	G	0.118619	0.0261969	7.07e-06	3130	family.FamilyXI.id.1936	20.4893
4	rs3733511	G	A	0.128253	0.0274718	3.39e-06	3156	family.FamilyXI.id.1936	21.7816
16	rs78222136	C	G	0.224835	0.0511672	8.41e-06	3136	family.FamilyXI.id.1936	19.2959
10	rs118170811	G	A	0.151619	0.0317112	1.8e-06	9645	family.FamilyXIII.id.1957	22.8556
15	rs12904405	G	A	-0.0851896	0.0192688	7.67e-06	16643	family.FamilyXIII.id.1957	19.5438
3	rs6797051	T	C	-0.0805984	0.0171364	4.89e-06	16737	family.FamilyXIII.id.1957	22.1188
3	rs4293737	G	A	-0.112091	0.0271305	8.38e-06	5704	family.FamilyXIII.id.1957	17.0636
21	rs1999289	T	A	-0.0637366	0.013927	2.54e-06	16269	family.FamilyXIII.id.1957	20.9417
4	rs12643275	T	A	-0.0550907	0.0116474	2.42e-06	16269	family.FamilyXIII.id.1957	22.369
17	rs6501525	G	A	0.0561559	0.0115587	1.24e-06	16269	family.FamilyXIII.id.1957	23.6003
15	rs3098182	T	G	0.0508511	0.011014	4.04e-06	16731	family.FamilyXIII.id.1957	21.3136
19	rs10404377	A	C	-0.0503183	0.011165	6.99e-06	16269	family.FamilyXIII.id.1957	20.3086
10	rs7076829	A	T	-0.0516394	0.0112313	4.76e-06	16269	family.FamilyXIII.id.1957	21.1373
1	rs482905	T	G	0.0596528	0.012717	3.72e-06	16737	family.FamilyXIII.id.1957	22.0008
1	rs1887048	A	G	0.0579979	0.0129602	9.65e-06	16717	family.FamilyXIII.id.1957	20.0239
1	rs66753613	A	G	0.0651136	0.0144251	8.08e-06	16269	family.FamilyXIII.id.1957	20.3728
1	rs7514702	C	T	-0.0663236	0.0141626	3.92e-06	16737	family.FamilyXIII.id.1957	21.9281
13	rs11841382	T	G	-0.0718128	0.017462	9.58e-06	18340	family.Lachnospiraceae.id.1987	16.911
2	rs13005175	G	A	0.0993483	0.0218395	8.37e-06	16893	family.Lachnospiraceae.id.1987	20.6911
19	rs10402491	T	C	0.0661701	0.014851	7.58e-06	18334	family.Lachnospiraceae.id.1987	19.8503
17	rs112040820	G	A	0.0549584	0.0117086	2.42e-06	17512	family.Lachnospiraceae.id.1987	22.0298
10	rs3127230	T	C	-0.0503537	0.0112201	6.2e-06	18340	family.Lachnospiraceae.id.1987	20.1384
20	rs1205443	G	A	0.0501415	0.0112157	7.29e-06	17779	family.Lachnospiraceae.id.1987	19.9844
1	rs12760724	C	A	-0.0484566	0.0107934	7.27e-06	18340	family.Lachnospiraceae.id.1987	20.1531
4	rs959845	T	C	-0.0493666	0.0107801	5.17e-06	17859	family.Lachnospiraceae.id.1987	20.9686
6	rs11755180	G	C	-0.049227	0.0104894	2.69e-06	18333	family.Lachnospiraceae.id.1987	22.0221
9	rs11139361	C	T	0.0494463	0.0110503	4.26e-06	18333	family.Lachnospiraceae.id.1987	20.0202
19	rs7359994	C	T	-0.0503142	0.0112482	5.36e-06	18340	family.Lachnospiraceae.id.1987	20.0065
9	rs35524804	C	T	-0.0607481	0.0125216	2.45e-06	17859	family.Lachnospiraceae.id.1987	23.5342
9	rs79086868	C	T	0.0776723	0.0164472	3.01e-06	17522	family.Lachnospiraceae.id.1987	22.2996
16	rs9929145	A	G	-0.125721	0.0245233	2.84e-07	15866	family.Lachnospiraceae.id.1987	26.2786
6	rs146660815	C	T	-0.215114	0.0476778	6.53e-06	4112	family.Lachnospiraceae.id.1987	20.3467
5	rs2910921	C	T	0.160302	0.035832	8.42e-06	6549	family.Lachnospiraceae.id.1987	20.008
1	rs74599091	G	A	0.191613	0.0425039	7.7e-06	4951	family.Lactobacillaceae.id.1836	20.315
3	rs77478751	G	A	-0.219178	0.0473566	5.96e-06	3704	family.Lactobacillaceae.id.1836	21.409
6	rs9345899	G	A	-0.124042	0.0278946	9.45e-06	6602	family.Lactobacillaceae.id.1836	19.768
8	rs768253	G	T	-0.0792344	0.0170604	3.61e-06	7059	family.Lactobacillaceae.id.1836	21.5638
2	rs11674854	T	C	-0.0830224	0.0175267	2.6e-06	6750	family.Lactobacillaceae.id.1836	22.4315
20	rs6092149	T	A	-0.0825646	0.0170282	1.38e-06	7006	family.Lactobacillaceae.id.1836	23.5031
16	rs328312	A	T	0.082529	0.0168225	8.69e-07	7051	family.Lactobacillaceae.id.1836	24.0608
1	rs820999	G	T	-0.0758291	0.0170151	8.89e-06	7058	family.Lactobacillaceae.id.1836	19.8554
19	rs921925	C	A	0.0999419	0.0201687	5.77e-07	7053	family.Lactobacillaceae.id.1836	24.5479
13	rs1590596	G	C	-0.10381	0.0220135	3.9e-06	6750	family.Lactobacillaceae.id.1836	22.2317
4	rs62314653	A	C	0.177082	0.0392269	6.59e-06	6016	family.Lactobacillaceae.id.1836	20.3721
1	rs16861661	A	G	-0.193287	0.0379293	2.7e-07	5385	family.Lactobacillaceae.id.1836	25.9595
12	rs12825290	G	C	-0.216781	0.0493496	6.08e-06	3144	family.Methanobacteriaceae.id.121	19.2841
13	rs73457410	G	A	0.21534	0.0436695	1.41e-06	3498	family.Methanobacteriaceae.id.121	24.3021
12	rs75208022	T	C	-0.227245	0.048763	5.92e-06	3203	family.Methanobacteriaceae.id.121	21.7038
3	rs62241835	T	G	-0.203385	0.0417931	1.63e-06	3383	family.Methanobacteriaceae.id.121	23.6687
7	rs73068003	T	G	-0.15814	0.0351803	8.45e-06	3692	family.Methanobacteriaceae.id.121	20.1953
11	rs11018665	T	A	0.111465	0.0250516	6.52e-06	3698	family.Methanobacteriaceae.id.121	19.7868
2	rs10202904	G	T	-0.121754	0.0235357	3.01e-07	3695	family.Methanobacteriaceae.id.121	26.747
19	rs10424197	A	G	-0.111274	0.0247517	9.28e-06	3698	family.Methanobacteriaceae.id.121	20.1997
19	rs6508769	C	T	0.153519	0.0344519	8.23e-06	3319	family.Methanobacteriaceae.id.121	19.8444
3	rs4257531	A	G	0.164498	0.0364959	7.44e-06	3162	family.Methanobacteriaceae.id.121	20.303
5	rs56131665	A	G	0.178661	0.039298	6.18e-06	3572	family.Methanobacteriaceae.id.121	20.6574
4	rs894996	A	C	0.216999	0.0449076	1.88e-06	3582	family.Methanobacteriaceae.id.121	23.3364
16	rs17138946	T	G	-0.189444	0.0430248	8.09e-06	4776	family.Oxalobacteraceae.id.2966	19.3794
9	rs12002250	C	A	0.196145	0.044523	5.53e-06	4726	family.Oxalobacteraceae.id.2966	19.4
4	rs80330081	C	A	-0.18756	0.0423688	6.64e-06	4672	family.Oxalobacteraceae.id.2966	19.5885
4	rs36057338	T	G	0.181604	0.0398742	6.26e-06	4738	family.Oxalobacteraceae.id.2966	20.734
4	rs12509763	G	C	-0.16332	0.0360823	8.05e-06	5129	family.Oxalobacteraceae.id.2966	20.4795
6	rs1569853	C	T	-0.140043	0.0281704	7.45e-07	4997	family.Oxalobacteraceae.id.2966	24.7037
22	rs6000536	T	C	-0.118383	0.0241355	7.39e-07	5166	family.Oxalobacteraceae.id.2966	24.049
2	rs934049	A	G	0.109751	0.0238636	4.21e-06	4951	family.Oxalobacteraceae.id.2966	21.1433
12	rs561239	G	A	0.105525	0.0236769	7.19e-06	4989	family.Oxalobacteraceae.id.2966	19.8558
13	rs7993559	A	C	0.0921059	0.0201114	5.04e-06	4989	family.Oxalobacteraceae.id.2966	20.9661
9	rs736744	T	C	0.105642	0.0200648	1.49e-07	5167	family.Oxalobacteraceae.id.2966	27.7099
3	rs4428215	A	G	0.12561	0.0230053	4.88e-08	5167	family.Oxalobacteraceae.id.2966	29.8005
11	rs11246212	C	T	0.13607	0.0291797	4.51e-06	5130	family.Oxalobacteraceae.id.2966	21.7369
15	rs111966731	C	T	0.204031	0.0445746	4.56e-06	4387	family.Oxalobacteraceae.id.2966	20.9421
7	rs62435498	A	C	0.181521	0.0400608	7.46e-06	4780	family.Oxalobacteraceae.id.2966	20.5227
10	rs76022354	T	C	0.24289	0.0500406	1.83e-06	3692	family.Pasteurellaceae.id.3689	23.5471
17	rs16970009	G	A	0.187381	0.0429572	7.32e-06	4703	family.Pasteurellaceae.id.3689	19.0194
3	rs73139353	C	A	-0.222573	0.0484634	8.71e-06	4047	family.Pasteurellaceae.id.3689	21.0815
6	rs12191680	G	C	0.102214	0.0197189	3.05e-07	9408	family.Pasteurellaceae.id.3689	26.8632
7	rs6972479	G	A	-0.0781862	0.0175366	7.75e-06	8616	family.Pasteurellaceae.id.3689	19.8733
6	rs9382510	T	C	-0.0881865	0.0169965	2.48e-07	9410	family.Pasteurellaceae.id.3689	26.915
15	rs12050685	G	A	-0.0670948	0.015239	9.19e-06	9411	family.Pasteurellaceae.id.3689	19.3809
20	rs6092684	T	A	0.0684647	0.014674	3.44e-06	9366	family.Pasteurellaceae.id.3689	21.7643
11	rs10840326	G	C	-0.0717634	0.0149229	1.44e-06	9154	family.Pasteurellaceae.id.3689	23.1208
22	rs4822728	C	T	0.0685479	0.0149032	4.72e-06	9412	family.Pasteurellaceae.id.3689	21.1512
16	rs9938097	C	T	-0.0710386	0.0158024	8.23e-06	9402	family.Pasteurellaceae.id.3689	20.2045
20	rs731534	G	C	-0.0986502	0.0216316	9.46e-06	9115	family.Pasteurellaceae.id.3689	20.7932
16	rs111582866	A	G	-0.113957	0.0256403	7.07e-06	8616	family.Pasteurellaceae.id.3689	19.7486
9	rs62568866	A	T	-0.118018	0.0259206	7.23e-06	8020	family.Pasteurellaceae.id.3689	20.7252
5	rs72756943	A	G	0.13988	0.0303029	3.35e-06	8020	family.Pasteurellaceae.id.3689	21.3027
9	rs10965428	A	C	-0.119902	0.0258219	4.29e-06	8873	family.Pasteurellaceae.id.3689	21.5565
12	rs35510	G	A	0.122729	0.0264958	4.02e-06	8671	family.Pasteurellaceae.id.3689	21.4507
9	rs78909003	C	T	-0.241159	0.0498372	2.05e-06	3638	family.Pasteurellaceae.id.3689	23.4025
17	rs9895850	C	T	-0.176406	0.041017	9.08e-06	4737	family.Pasteurellaceae.id.3689	18.4892
9	rs11787651	G	A	0.128888	0.0288764	8.29e-06	9921	family.Peptococcaceae.id.2024	19.9183
10	rs150600492	C	A	0.135774	0.0289757	2.31e-06	9761	family.Peptococcaceae.id.2024	21.9521
5	rs75430375	T	C	-0.147941	0.0317498	3.41e-06	8375	family.Peptococcaceae.id.2024	21.7065
9	rs117452796	G	A	-0.257982	0.0549569	3.15e-06	3161	family.Peptococcaceae.id.2024	22.0222
8	rs4990837	G	A	0.0910387	0.0185869	1.74e-06	10718	family.Peptococcaceae.id.2024	23.9858
13	rs75898026	G	A	-0.0821779	0.0173541	2.02e-06	10444	family.Peptococcaceae.id.2024	22.4192
8	rs35703006	T	G	0.0812655	0.0164355	4.95e-07	10715	family.Peptococcaceae.id.2024	24.4435
1	rs12144792	T	C	0.064399	0.0141246	5.82e-06	10718	family.Peptococcaceae.id.2024	20.7839
2	rs12992764	G	T	0.0684213	0.0141137	1.46e-06	10444	family.Peptococcaceae.id.2024	23.4973
3	rs12634826	G	T	-0.0739885	0.0150931	1.01e-06	10381	family.Peptococcaceae.id.2024	24.0263
7	rs117020988	T	C	0.182411	0.0372126	1.03e-06	6831	family.Peptostreptococcaceae.id.2042	24.0212
13	rs9573937	G	A	-0.0693637	0.0142907	1.71e-06	16061	family.Peptostreptococcaceae.id.2042	23.556
4	rs4692811	T	C	0.0642075	0.0126913	4.21e-07	16061	family.Peptostreptococcaceae.id.2042	25.5922
16	rs59865771	T	C	-0.0573764	0.0127192	7.69e-06	16040	family.Peptostreptococcaceae.id.2042	20.3466
22	rs59987323	T	C	-0.0537078	0.011443	2.7e-06	15584	family.Peptostreptococcaceae.id.2042	22.0262
2	rs6721459	G	A	0.0509823	0.0111975	5.08e-06	16061	family.Peptostreptococcaceae.id.2042	20.7273
3	rs1520207	T	C	0.0525658	0.0112476	3.17e-06	16057	family.Peptostreptococcaceae.id.2042	21.839
8	rs2644627	G	C	-0.0558506	0.011224	6.33e-07	16059	family.Peptostreptococcaceae.id.2042	24.7574
19	rs12986312	G	T	0.0571818	0.0125947	5.77e-06	15970	family.Peptostreptococcaceae.id.2042	20.6103
4	rs10805326	A	G	0.0566637	0.012276	4.03e-06	16061	family.Peptostreptococcaceae.id.2042	21.3031
17	rs1467258	A	G	0.072584	0.0162321	7.9e-06	15584	family.Peptostreptococcaceae.id.2042	19.9929
10	rs61841503	A	G	0.0919658	0.0161331	9.8e-09	15333	family.Peptostreptococcaceae.id.2042	32.4908
18	rs75819860	A	T	0.126264	0.0268383	2.49e-06	11697	family.Peptostreptococcaceae.id.2042	22.1296
10	rs77540684	G	T	0.106725	0.0245638	8.14e-06	13495	family.Peptostreptococcaceae.id.2042	18.8747
9	rs12377846	A	C	-0.252	0.0511627	7.26e-07	3736	family.Peptostreptococcaceae.id.2042	24.2473
7	rs76982728	C	T	0.124203	0.0266923	3.24e-06	11185	family.Peptostreptococcaceae.id.2042	21.6477
3	rs12486680	C	A	0.0984639	0.0218573	4.29e-06	17108	family.Porphyromonadaceae.id.943	20.2913
1	rs35961441	C	A	0.0915257	0.0207306	8.37e-06	16374	family.Porphyromonadaceae.id.943	19.4899
7	rs6953849	G	A	0.0718149	0.0150724	2.44e-06	18028	family.Porphyromonadaceae.id.943	22.6994
9	rs10119172	G	C	-0.0737324	0.014259	1.32e-07	18022	family.Porphyromonadaceae.id.943	26.7357
3	rs17065783	G	A	-0.059133	0.0122235	1.79e-06	18028	family.Porphyromonadaceae.id.943	23.4002
3	rs3111851	G	C	0.0581896	0.0121147	2.19e-06	18024	family.Porphyromonadaceae.id.943	23.0683
4	rs864093	C	A	-0.0527939	0.0117499	9.6e-06	18027	family.Porphyromonadaceae.id.943	20.1859
9	rs10858364	T	G	0.055316	0.012085	4.31e-06	18028	family.Porphyromonadaceae.id.943	20.9489
17	rs35233670	C	T	-0.0473576	0.010602	7.91e-06	18024	family.Porphyromonadaceae.id.943	19.9507
14	rs1980561	G	A	-0.0485289	0.0109284	8.95e-06	18028	family.Porphyromonadaceae.id.943	19.717
10	rs10762312	A	G	-0.052368	0.0118814	8.7e-06	18028	family.Porphyromonadaceae.id.943	19.4243
13	rs7330827	C	T	-0.103842	0.0237355	8.05e-06	13754	family.Porphyromonadaceae.id.943	19.1375
14	rs912860	A	G	-0.229046	0.0483124	9.3e-07	3479	family.Prevotellaceae.id.960	22.4636
19	rs7252711	G	A	-0.0740876	0.0161926	5.57e-06	14540	family.Prevotellaceae.id.960	20.9314
14	rs10131942	G	C	0.0701212	0.0158326	8.61e-06	14871	family.Prevotellaceae.id.960	19.6126
5	rs34660375	G	A	-0.0805894	0.0178291	7.4e-06	14289	family.Prevotellaceae.id.960	20.4284
1	rs12057990	T	C	0.0589878	0.0132268	8.97e-06	14867	family.Prevotellaceae.id.960	19.8863
8	rs3758087	C	T	0.0564199	0.0124655	8.61e-06	14871	family.Prevotellaceae.id.960	20.4827
3	rs2278540	A	G	0.0554249	0.0123265	8.44e-06	14847	family.Prevotellaceae.id.960	20.215
3	rs13069367	C	A	-0.0539768	0.0119687	7.39e-06	14860	family.Prevotellaceae.id.960	20.3357
20	rs2206482	G	T	-0.0569105	0.0117486	1.3e-06	14808	family.Prevotellaceae.id.960	23.4612
2	rs4493272	C	T	-0.0604992	0.0118027	3.02e-07	14867	family.Prevotellaceae.id.960	26.271
13	rs9586501	A	G	0.0592681	0.0127329	2.59e-06	14868	family.Prevotellaceae.id.960	21.6634
12	rs7975087	A	C	-0.0601448	0.0135454	7.59e-06	14871	family.Prevotellaceae.id.960	19.713
3	rs4685827	C	T	-0.0679529	0.0145407	2.77e-06	14867	family.Prevotellaceae.id.960	21.8366
1	rs12118202	C	T	-0.0751986	0.0147265	5.54e-07	14869	family.Prevotellaceae.id.960	26.0712
18	rs9958960	A	G	-0.0914807	0.0173611	1.06e-07	14061	family.Prevotellaceae.id.960	27.7614
1	rs3860225	G	A	0.083936	0.0167936	5.5e-07	14871	family.Prevotellaceae.id.960	24.9776
3	rs148376875	G	T	0.084515	0.0179163	2.08e-06	14289	family.Prevotellaceae.id.960	22.2489
11	rs34071565	A	T	-0.1567	0.0347882	5.6e-06	8136	family.Prevotellaceae.id.960	20.2846
2	rs76784716	G	A	0.136049	0.0285767	1.49e-06	8498	family.Rhodospirillaceae.id.2717	22.6603
8	rs7001029	T	C	0.117366	0.0261324	5.35e-06	8044	family.Rhodospirillaceae.id.2717	20.1658
6	rs1923415	G	A	-0.0999238	0.0227326	9.64e-06	8501	family.Rhodospirillaceae.id.2717	19.3169
4	rs74354280	T	C	-0.0911896	0.0204907	6.67e-06	8501	family.Rhodospirillaceae.id.2717	19.8004
5	rs1549633	C	A	0.0999312	0.0218634	4.7e-06	8010	family.Rhodospirillaceae.id.2717	20.8862
2	rs3754624	T	C	0.0971389	0.0200064	1.71e-06	8496	family.Rhodospirillaceae.id.2717	23.5693
3	rs55876211	T	C	-0.0911851	0.0196395	2.87e-06	8494	family.Rhodospirillaceae.id.2717	21.5518
1	rs72714493	G	A	0.0816858	0.0180791	7.35e-06	8497	family.Rhodospirillaceae.id.2717	20.4097
3	rs9813022	G	A	-0.0842444	0.0163583	2.53e-07	8498	family.Rhodospirillaceae.id.2717	26.5156
10	rs11591293	T	G	0.0743184	0.0158724	2.67e-06	8500	family.Rhodospirillaceae.id.2717	21.9182
16	rs13336560	T	C	-0.0701719	0.0158061	9.17e-06	8010	family.Rhodospirillaceae.id.2717	19.7045
22	rs4822789	C	G	0.0734321	0.0160521	7.01e-06	8492	family.Rhodospirillaceae.id.2717	20.9221
19	rs12977163	C	G	0.0730951	0.0163491	7.63e-06	8044	family.Rhodospirillaceae.id.2717	19.984
1	rs6679026	C	T	0.111984	0.0251088	9.95e-06	8497	family.Rhodospirillaceae.id.2717	19.8864
10	rs4278423	C	T	0.107529	0.0235725	3.12e-06	8501	family.Rhodospirillaceae.id.2717	20.8037
5	rs1035406	A	G	-0.11354	0.0250863	5.84e-06	8483	family.Rhodospirillaceae.id.2717	20.4797
12	rs61933850	A	G	0.164808	0.0360647	7.23e-06	6830	family.Rhodospirillaceae.id.2717	20.877
14	rs77885767	T	C	-0.156209	0.0336482	2.85e-06	8478	family.Rikenellaceae.id.967	21.5471
11	rs1939881	A	G	-0.105589	0.0206213	5.64e-07	17434	family.Rikenellaceae.id.967	26.2157
8	rs35909684	C	A	-0.0850181	0.0191539	7.1e-06	17565	family.Rikenellaceae.id.967	19.6997
9	rs10217435	T	C	-0.0883756	0.0197506	6.51e-06	17679	family.Rikenellaceae.id.967	20.0195
13	rs9603208	T	G	0.0821173	0.0159596	1.92e-07	17680	family.Rikenellaceae.id.967	26.4715
21	rs36021379	G	A	-0.0656005	0.0144903	7.2e-06	17199	family.Rikenellaceae.id.967	20.4932
2	rs6744030	T	C	0.0696747	0.0157103	9.32e-06	17564	family.Rikenellaceae.id.967	19.6667
6	rs9389714	T	C	-0.0636841	0.0143416	8.79e-06	17680	family.Rikenellaceae.id.967	19.7161
18	rs7242694	T	C	-0.0618674	0.0134882	5.81e-06	17199	family.Rikenellaceae.id.967	21.036
4	rs6837275	G	A	0.0570355	0.011887	1.45e-06	17199	family.Rikenellaceae.id.967	23.0195
11	rs10832801	C	A	-0.0534763	0.0122666	7.5e-06	17199	family.Rikenellaceae.id.967	19.003
8	rs2447496	A	G	-0.0549203	0.0121904	6.09e-06	17199	family.Rikenellaceae.id.967	20.2944
16	rs4783173	G	C	0.0481514	0.0110006	7.06e-06	17086	family.Rikenellaceae.id.967	19.1574
9	rs62532512	A	C	-0.0504257	0.0107399	2.76e-06	17672	family.Rikenellaceae.id.967	22.042
15	rs4264350	C	T	-0.0526393	0.0108555	1.35e-06	17668	family.Rikenellaceae.id.967	23.5111
1	rs67705352	G	T	-0.0549688	0.0110534	6.58e-07	17676	family.Rikenellaceae.id.967	24.7282
7	rs67281112	C	G	0.0635814	0.0137451	3.63e-06	17199	family.Rikenellaceae.id.967	21.395
18	rs59663348	A	G	0.0570915	0.0125048	6.12e-06	17678	family.Rikenellaceae.id.967	20.8422
8	rs7832304	G	T	-0.0724262	0.016063	8.71e-06	16912	family.Rikenellaceae.id.967	20.3276
21	rs2833282	A	G	0.0711137	0.0156966	4.31e-06	17680	family.Rikenellaceae.id.967	20.5232
14	rs74474130	G	T	0.137747	0.0295688	3.61e-06	11055	family.Rikenellaceae.id.967	21.6981
13	rs9578457	A	G	-0.141478	0.0315848	3.99e-06	9400	family.Rikenellaceae.id.967	20.0601
2	rs2113833	C	T	0.169146	0.0355009	1.14e-06	4140	family.Ruminococcaceae.id.2050	22.69
1	rs3009418	A	C	0.0927607	0.0210123	8.69e-06	16407	family.Ruminococcaceae.id.2050	19.4862
8	rs10093275	T	C	0.0534595	0.011677	5.35e-06	18335	family.Ruminococcaceae.id.2050	20.9576
20	rs2426816	A	T	-0.0480152	0.0106011	6.04e-06	17774	family.Ruminococcaceae.id.2050	20.5118
8	rs1158100	G	A	-0.0490539	0.0109865	8.61e-06	18333	family.Ruminococcaceae.id.2050	19.9335
2	rs10166469	C	T	-0.053336	0.0120209	8.52e-06	18314	family.Ruminococcaceae.id.2050	19.6843
11	rs499272	C	G	0.0706431	0.016046	9.29e-06	17854	family.Ruminococcaceae.id.2050	19.3802
1	rs17376049	C	T	0.0848534	0.0172114	7.3e-07	18333	family.Ruminococcaceae.id.2050	24.303
1	rs76724913	G	T	0.0901053	0.0203104	9.6e-06	17516	family.Ruminococcaceae.id.2050	19.6794
1	rs1612733	C	T	0.108708	0.0238006	4.22e-06	15016	family.Ruminococcaceae.id.2050	20.8589
9	rs56199908	C	T	-0.199327	0.0410444	1.66e-06	5618	family.Ruminococcaceae.id.2050	23.5759
12	rs55793120	C	T	0.13822	0.0266152	1.44e-07	12405	family.Ruminococcaceae.id.2050	26.9658
12	rs16950051	G	A	0.107008	0.0236973	5.34e-06	14431	family.Streptococcaceae.id.1850	20.3878
5	rs77558518	G	A	-0.104239	0.022806	3.72e-06	15161	family.Streptococcaceae.id.1850	20.8882
10	rs7916711	G	A	0.0959639	0.021545	6.33e-06	15515	family.Streptococcaceae.id.1850	19.8365
8	rs28718126	G	A	0.109069	0.0246868	9.41e-06	13529	family.Streptococcaceae.id.1850	19.5169
4	rs10028567	T	C	-0.0934027	0.0190343	3.72e-06	16549	family.Streptococcaceae.id.1850	24.0763
14	rs2370083	T	G	-0.0842751	0.0184509	4.26e-06	16516	family.Streptococcaceae.id.1850	20.8597
15	rs72739637	G	A	0.0927983	0.0192021	1.82e-06	15111	family.Streptococcaceae.id.1850	23.3521
5	rs395407	C	G	-0.0826855	0.0172536	1.33e-06	16088	family.Streptococcaceae.id.1850	22.9639
7	rs957755	G	T	-0.0642449	0.0142702	7.42e-06	16627	family.Streptococcaceae.id.1850	20.2658
17	rs4968759	G	A	-0.0544035	0.0111271	8.92e-07	16624	family.Streptococcaceae.id.1850	23.9021
16	rs35344081	A	G	0.0609349	0.0129703	2.64e-06	16624	family.Streptococcaceae.id.1850	22.0688
3	rs6806351	C	T	-0.0619209	0.0135744	6.94e-06	16198	family.Streptococcaceae.id.1850	20.8056
17	rs9903102	A	C	-0.0693015	0.0154096	4.92e-06	16623	family.Streptococcaceae.id.1850	20.2232
16	rs6563952	C	G	0.0801931	0.0178576	8.71e-06	16627	family.Streptococcaceae.id.1850	20.164
12	rs11110281	C	T	-0.130554	0.0225943	1.4e-08	15316	family.Streptococcaceae.id.1850	33.3831
4	rs57646748	A	G	-0.088021	0.019876	7.88e-06	16160	family.Streptococcaceae.id.1850	19.6093
3	rs76717940	A	T	0.150606	0.0334079	3.09e-06	7720	family.Streptococcaceae.id.1850	20.3175
1	rs77968078	A	G	-0.0993013	0.0224788	7.93e-06	15519	family.Streptococcaceae.id.1850	19.5123
7	rs73074665	T	A	0.164631	0.0356037	3.62e-06	5749	family.unknownfamily.id.1000001214	21.3739
18	rs789069	C	A	-0.10413	0.0234459	6.5e-06	5870	family.unknownfamily.id.1000001214	19.7182
15	rs8028558	G	A	0.08346	0.0188504	9.78e-06	5875	family.unknownfamily.id.1000001214	19.596
11	rs367480	A	G	-0.0841649	0.0185948	7.52e-06	5878	family.unknownfamily.id.1000001214	20.4801
9	rs4129395	A	G	0.0904264	0.0185253	1.22e-06	5878	family.unknownfamily.id.1000001214	23.8183
1	rs16851659	C	G	-0.0895168	0.0186555	1.27e-06	5875	family.unknownfamily.id.1000001214	23.0169
16	rs11150282	C	T	0.098235	0.0197127	7.36e-07	5864	family.unknownfamily.id.1000001214	24.8253
9	rs1221147	A	T	0.126305	0.0279161	4.86e-06	5759	family.unknownfamily.id.1000001214	20.4635
3	rs9864379	C	T	-0.160521	0.0292752	4.66e-08	5768	family.unknownfamily.id.1000001214	30.0549
15	rs79790072	C	T	0.226103	0.0488017	3.54e-06	4104	family.unknownfamily.id.1000001214	21.4551
9	rs113884518	C	T	-0.20591	0.0455376	7.74e-06	4434	family.unknownfamily.id.1000001214	20.437
17	rs28678345	C	T	0.213083	0.0471377	8.06e-06	4315	family.unknownfamily.id.1000001214	20.4249
7	rs7801843	G	A	-0.0869495	0.0194509	9.47e-06	10359	family.unknownfamily.id.1000005471	19.9788
3	rs13100746	T	C	0.0638979	0.0142685	7.29e-06	10359	family.unknownfamily.id.1000005471	20.0507
3	rs3932485	T	C	0.0626209	0.0141623	9.93e-06	10359	family.unknownfamily.id.1000005471	19.5472
9	rs7853673	A	G	-0.0624389	0.0139833	6.73e-06	10359	family.unknownfamily.id.1000005471	19.9348
5	rs7706512	A	G	0.0657351	0.0138979	2.27e-06	10359	family.unknownfamily.id.1000005471	22.3672
22	rs739151	G	C	0.0652659	0.0139773	3.09e-06	10337	family.unknownfamily.id.1000005471	21.7993
11	rs949341	A	G	0.0656602	0.0147216	7.73e-06	10355	family.unknownfamily.id.1000005471	19.8888
8	rs11779863	A	G	-0.0772768	0.0172171	6.69e-06	10353	family.unknownfamily.id.1000005471	20.1417
10	rs515984	C	T	-0.0875451	0.0190685	6.61e-06	10359	family.unknownfamily.id.1000005471	21.0739
3	rs76373661	A	G	0.0908218	0.0202986	5.16e-06	10359	family.unknownfamily.id.1000005471	20.0154
2	rs62188991	C	G	-0.110864	0.0241355	5.27e-06	9531	family.unknownfamily.id.1000005471	21.0949
1	rs12566890	G	T	-0.103134	0.0241775	8.11e-06	10339	family.unknownfamily.id.1000005471	18.1926
7	rs17235252	C	T	-0.122002	0.0255463	2.16e-06	9531	family.unknownfamily.id.1000005471	22.8028
5	rs10071529	C	G	0.125105	0.0278674	8.64e-06	10147	family.unknownfamily.id.1000005471	20.1496
14	rs74603314	C	T	0.230767	0.0489701	2.28e-06	4033	family.unknownfamily.id.1000005471	22.1958
10	rs7911787	T	G	-0.223071	0.0470232	3.39e-06	3879	family.unknownfamily.id.1000006161	22.4924
11	rs11606187	G	A	-0.154539	0.0326288	3.31e-06	5102	family.unknownfamily.id.1000006161	22.4236
10	rs55921101	T	A	-0.109245	0.0236201	4.32e-06	5105	family.unknownfamily.id.1000006161	21.3833
19	rs2930903	G	C	0.0908335	0.0209434	6.84e-06	4789	family.unknownfamily.id.1000006161	18.8026
8	rs2172426	T	C	-0.10212	0.0198947	3.17e-07	5099	family.unknownfamily.id.1000006161	26.3376
2	rs13385922	C	T	0.0929494	0.0201348	3.97e-06	5106	family.unknownfamily.id.1000006161	21.3024
7	rs60583455	C	T	0.108934	0.021177	2.6e-07	4773	family.unknownfamily.id.1000006161	26.4493
5	rs267959	G	A	0.0988612	0.0209676	2.62e-06	5107	family.unknownfamily.id.1000006161	22.2221
10	rs11251024	A	G	0.104201	0.0206737	6.63e-07	5107	family.unknownfamily.id.1000006161	25.3944
13	rs9542068	C	T	0.0990709	0.0218149	6.52e-06	5107	family.unknownfamily.id.1000006161	20.6165
15	rs60775321	C	T	-0.0962425	0.0213842	7.1e-06	5101	family.unknownfamily.id.1000006161	20.2479
6	rs13219468	C	G	0.115344	0.0236958	1.41e-06	5104	family.unknownfamily.id.1000006161	23.6851
2	rs80270230	C	G	0.176113	0.0393214	8.41e-06	4261	family.unknownfamily.id.1000006161	20.0503
15	rs4383094	C	T	0.149188	0.0320662	4.28e-06	5091	family.unknownfamily.id.1000006161	21.6372
20	rs8126061	C	T	-0.159135	0.0351904	7.36e-06	5089	family.unknownfamily.id.1000006161	20.4415
14	rs72671304	C	T	0.172322	0.0370028	3.8e-06	4887	family.unknownfamily.id.1000006161	21.6787
6	rs61264131	C	A	0.202367	0.0464388	6.75e-06	3075	family.Veillonellaceae.id.2172	18.9773
13	rs114889439	G	A	-0.253809	0.0539169	6.19e-06	3268	family.Veillonellaceae.id.2172	22.1462
13	rs79535861	C	A	0.100666	0.0207016	1.58e-06	15061	family.Veillonellaceae.id.2172	23.643
14	rs111810795	T	C	-0.0867108	0.0180573	1.73e-06	15605	family.Veillonellaceae.id.2172	23.056
5	rs2561116	G	T	-0.083617	0.0187159	7.89e-06	15976	family.Veillonellaceae.id.2172	19.9578
18	rs1693340	C	T	0.0818934	0.018245	9.25e-06	15058	family.Veillonellaceae.id.2172	20.1443
13	rs75768969	G	C	-0.0703773	0.0156855	7.19e-06	15975	family.Veillonellaceae.id.2172	20.1287
6	rs6909981	T	C	-0.0638697	0.0141765	5.48e-06	15976	family.Veillonellaceae.id.2172	20.2953
15	rs4461038	G	A	-0.0554965	0.0119467	3.73e-06	15973	family.Veillonellaceae.id.2172	21.5764
1	rs12741784	T	C	-0.0621452	0.0119266	1.28e-07	15867	family.Veillonellaceae.id.2172	27.1473
7	rs12668619	G	A	0.055301	0.0117654	2.57e-06	15971	family.Veillonellaceae.id.2172	22.0902
1	rs6692542	G	A	0.0534397	0.0118254	8.68e-06	15976	family.Veillonellaceae.id.2172	20.4195
4	rs1442060	A	G	-0.0514024	0.0112125	4.51e-06	15976	family.Veillonellaceae.id.2172	21.0141
6	rs9345168	A	C	0.0509102	0.0113253	8.49e-06	15976	family.Veillonellaceae.id.2172	20.2049
21	rs11700976	A	C	0.0503337	0.0113763	9.25e-06	15971	family.Veillonellaceae.id.2172	19.5731
4	rs2175069	G	A	-0.0526752	0.0114886	4.64e-06	15976	family.Veillonellaceae.id.2172	21.0194
8	rs4263802	A	G	0.050942	0.0114921	7.45e-06	15976	family.Veillonellaceae.id.2172	19.647
8	rs1447205	C	G	-0.0520689	0.0115656	7.35e-06	15971	family.Veillonellaceae.id.2172	20.266
18	rs4797169	C	T	0.0587799	0.0128297	4.49e-06	15974	family.Veillonellaceae.id.2172	20.9881
13	rs2585520	T	G	-0.0904972	0.0200428	5.27e-06	15501	family.Veillonellaceae.id.2172	20.3844
5	rs12186441	A	G	0.208096	0.0453999	4.53e-06	5236	family.Veillonellaceae.id.2172	21.0015
18	rs117107102	G	A	0.204683	0.0431573	2.92e-06	4975	family.Verrucomicrobiaceae.id.4036	22.4844
16	rs2602429	T	C	0.0745516	0.0156195	2.7e-06	11690	family.Verrucomicrobiaceae.id.4036	22.7775
6	rs9349825	G	A	-0.0704354	0.0147128	2.51e-06	11858	family.Verrucomicrobiaceae.id.4036	22.9149
10	rs3995795	T	C	0.064218	0.0140994	5.03e-06	11690	family.Verrucomicrobiaceae.id.4036	20.7414
15	rs12908520	A	G	0.0619104	0.0130946	2.15e-06	11863	family.Verrucomicrobiaceae.id.4036	22.3496
20	rs941682	A	G	-0.0631526	0.0143767	9.58e-06	11809	family.Verrucomicrobiaceae.id.4036	19.2925
10	rs4242783	A	G	0.0687992	0.0147694	2.75e-06	11690	family.Verrucomicrobiaceae.id.4036	21.6955
1	rs11184341	C	G	0.0655301	0.014223	4.14e-06	11864	family.Verrucomicrobiaceae.id.4036	21.2238
4	rs11729256	C	T	0.0749798	0.0150177	6.73e-07	11861	family.Verrucomicrobiaceae.id.4036	24.9235
1	rs61779207	A	G	-0.0758811	0.0167762	6.63e-06	11591	family.Verrucomicrobiaceae.id.4036	20.4553
12	rs111862613	C	T	0.0907065	0.0196746	3.73e-06	11621	family.Verrucomicrobiaceae.id.4036	21.2515
4	rs74542928	C	T	0.112124	0.0236422	1.65e-06	11216	family.Verrucomicrobiaceae.id.4036	22.4877
9	rs62570196	T	C	-0.246101	0.0483077	2.7e-07	3091	family.Victivallaceae.id.2255	25.9367
12	rs34962571	C	A	-0.186945	0.0418412	6.25e-06	3237	family.Victivallaceae.id.2255	19.9505
2	rs6545794	G	A	-0.197786	0.0410495	5.97e-07	3916	family.Victivallaceae.id.2255	23.2034
11	rs4396289	T	C	-0.152918	0.0288525	1.54e-07	3913	family.Victivallaceae.id.2255	28.0753
3	rs7627405	T	C	-0.134158	0.0301427	8.19e-06	3555	family.Victivallaceae.id.2255	19.7981
19	rs11671100	C	A	-0.160034	0.0349472	4.08e-06	3331	family.Victivallaceae.id.2255	20.9575
7	rs11764871	T	G	0.127099	0.025656	7.49e-07	3909	family.Victivallaceae.id.2255	24.5293
2	rs67832247	T	C	-0.123489	0.0266695	3.24e-06	3555	family.Victivallaceae.id.2255	21.4281
7	rs2944282	C	T	-0.124197	0.0257026	1.57e-06	3555	family.Victivallaceae.id.2255	23.3358
12	rs7314815	A	G	0.101088	0.0225594	6.4e-06	3912	family.Victivallaceae.id.2255	20.0688
5	rs2546105	T	A	0.126643	0.0257111	1.03e-06	3917	family.Victivallaceae.id.2255	24.2496
2	rs61702987	C	T	0.145501	0.0300007	3.08e-06	3906	family.Victivallaceae.id.2255	23.5097
10	rs7077363	A	G	0.148942	0.0318366	2.83e-06	3912	family.Victivallaceae.id.2255	21.8756
9	rs7860510	C	G	0.164855	0.0375128	9.6e-06	3912	family.Victivallaceae.id.2255	19.303
18	rs1942371	A	G	-0.157938	0.034187	4.06e-06	3971	genus..Clostridiuminnocuumgroup.id.14397	21.3321
15	rs77845139	G	A	-0.114993	0.0257186	8.41e-06	4048	genus..Clostridiuminnocuumgroup.id.14397	19.9817
3	rs1948423	A	T	-0.108859	0.023425	3.49e-06	4165	genus..Clostridiuminnocuumgroup.id.14397	21.5855
12	rs10506058	G	A	0.0997048	0.0221926	8.92e-06	4163	genus..Clostridiuminnocuumgroup.id.14397	20.1748
5	rs10074000	C	T	-0.102648	0.0227508	7e-06	4048	genus..Clostridiuminnocuumgroup.id.14397	20.3466
5	rs6890185	C	T	0.113424	0.0233137	1.12e-06	4166	genus..Clostridiuminnocuumgroup.id.14397	23.6579
5	rs40656	T	C	0.142664	0.0311021	8.62e-06	4048	genus..Clostridiuminnocuumgroup.id.14397	21.0299
6	rs71564433	A	T	-0.126746	0.0274657	7.8e-06	4164	genus..Clostridiuminnocuumgroup.id.14397	21.2853
1	rs6577484	A	G	0.160425	0.0360857	8.41e-06	3858	genus..Clostridiuminnocuumgroup.id.14397	19.7536
18	rs61267978	C	T	0.14708	0.0320875	5.59e-06	4165	genus..Clostridiuminnocuumgroup.id.14397	21.0002
5	rs4869133	A	G	-0.180591	0.0409505	7.24e-06	3735	genus..Clostridiuminnocuumgroup.id.14397	19.4374
14	rs1384962	G	A	0.120888	0.0266264	6.99e-06	4001	genus..Eubacteriumbrachygroup.id.11296	20.6028
22	rs720439	G	A	-0.111927	0.0251252	7.03e-06	4001	genus..Eubacteriumbrachygroup.id.11296	19.835
10	rs2913110	T	C	0.105143	0.022942	4.56e-06	4001	genus..Eubacteriumbrachygroup.id.11296	20.9934
4	rs4862235	A	G	0.104806	0.0225751	3.73e-06	4000	genus..Eubacteriumbrachygroup.id.11296	21.5425
11	rs6591893	A	G	0.108225	0.0240319	7.34e-06	3999	genus..Eubacteriumbrachygroup.id.11296	20.2706
4	rs13139592	C	T	-0.145997	0.0327192	7.97e-06	3842	genus..Eubacteriumbrachygroup.id.11296	19.9
5	rs62348779	C	T	-0.201481	0.043286	3.78e-06	3827	genus..Eubacteriumbrachygroup.id.11296	21.6543
10	rs112617308	C	T	-0.170873	0.0362844	2.38e-06	4001	genus..Eubacteriumbrachygroup.id.11296	22.1662
22	rs9613196	A	T	-0.238718	0.0528561	4.99e-06	3004	genus..Eubacteriumbrachygroup.id.11296	20.3841
4	rs73199919	C	T	-0.236717	0.0531335	8.16e-06	3008	genus..Eubacteriumbrachygroup.id.11296	19.835
7	rs4717831	T	A	0.0786783	0.0174038	9.18e-06	16854	genus..Eubacteriumcoprostanoligenesgroup.id.11375	20.4348
15	rs62024432	T	C	-0.0769698	0.0172101	7.5e-06	17271	genus..Eubacteriumcoprostanoligenesgroup.id.11375	19.9996
7	rs17159861	T	C	0.0962228	0.0168388	1.04e-08	17380	genus..Eubacteriumcoprostanoligenesgroup.id.11375	32.6499
3	rs11720857	T	C	0.0630776	0.0144485	9.26e-06	16960	genus..Eubacteriumcoprostanoligenesgroup.id.11375	19.057
10	rs2644213	A	G	0.0538845	0.0121245	9.86e-06	17380	genus..Eubacteriumcoprostanoligenesgroup.id.11375	19.7494
15	rs12906958	T	C	-0.0533159	0.0115935	4.35e-06	17380	genus..Eubacteriumcoprostanoligenesgroup.id.11375	21.1464
10	rs10444197	G	A	-0.0505823	0.0113455	5.98e-06	17380	genus..Eubacteriumcoprostanoligenesgroup.id.11375	19.8745
12	rs11052069	C	T	0.0477832	0.0107833	9.38e-06	17380	genus..Eubacteriumcoprostanoligenesgroup.id.11375	19.6333
15	rs4076415	G	T	0.0515152	0.0110294	1.99e-06	16960	genus..Eubacteriumcoprostanoligenesgroup.id.11375	21.8129
3	rs6762473	A	C	0.0521584	0.0112353	4.26e-06	17377	genus..Eubacteriumcoprostanoligenesgroup.id.11375	21.5493
2	rs79895140	C	T	-0.0641017	0.0141153	8.62e-06	16139	genus..Eubacteriumcoprostanoligenesgroup.id.11375	20.6208
7	rs9648214	C	T	-0.0828719	0.016431	2.52e-07	17379	genus..Eubacteriumcoprostanoligenesgroup.id.11375	25.4354
7	rs73109678	A	G	-0.0796956	0.0172275	3.66e-06	17379	genus..Eubacteriumcoprostanoligenesgroup.id.11375	21.398
1	rs115325767	C	G	0.0783322	0.0174719	2.62e-06	16555	genus..Eubacteriumcoprostanoligenesgroup.id.11375	20.0978
3	rs76898927	A	G	0.123055	0.0266375	4.79e-06	12197	genus..Eubacteriumcoprostanoligenesgroup.id.11375	21.3374
14	rs74606150	G	C	-0.196454	0.042565	4.25e-06	5381	genus..Eubacteriumeligensgroup.id.14372	21.2938
2	rs56080211	T	C	0.123093	0.0282743	9.14e-06	10699	genus..Eubacteriumeligensgroup.id.14372	18.9496
2	rs72839198	G	C	0.155659	0.0375612	3.14e-06	4926	genus..Eubacteriumeligensgroup.id.14372	17.1669
11	rs182318	A	G	-0.0824941	0.0195615	8.4e-06	14777	genus..Eubacteriumeligensgroup.id.14372	17.7821
7	rs12719051	G	A	0.0916626	0.0208183	7.12e-06	12799	genus..Eubacteriumeligensgroup.id.14372	19.3831
16	rs4583233	C	A	0.0670205	0.0128122	2.84e-07	14327	genus..Eubacteriumeligensgroup.id.14372	27.3595
10	rs265534	G	T	-0.0563756	0.0120127	2.27e-06	14776	genus..Eubacteriumeligensgroup.id.14372	22.0212
14	rs158115	C	G	0.0915271	0.0190611	9.74e-06	14678	genus..Eubacteriumeligensgroup.id.14372	23.0539
13	rs2200429	G	A	-0.0888825	0.0198479	5.3e-06	14761	genus..Eubacteriumeligensgroup.id.14372	20.0514
6	rs6923695	G	T	0.103268	0.0229524	4.87e-06	12891	genus..Eubacteriumeligensgroup.id.14372	20.2396
14	rs10147907	G	T	0.172263	0.039601	8.27e-06	3833	genus..Eubacteriumfissicatenagroup.id.14373	18.9123
7	rs151257695	G	A	0.20951	0.0454847	3.1e-06	3587	genus..Eubacteriumfissicatenagroup.id.14373	21.2049
6	rs6934739	G	A	0.111463	0.0252788	9.75e-06	3831	genus..Eubacteriumfissicatenagroup.id.14373	19.4323
10	rs11818408	A	G	0.10585	0.0237114	8.2e-06	3590	genus..Eubacteriumfissicatenagroup.id.14373	19.9172
8	rs2733072	A	G	0.109644	0.0228306	1.49e-06	3833	genus..Eubacteriumfissicatenagroup.id.14373	23.0521
2	rs3771393	T	C	0.130842	0.0266671	7.38e-07	3792	genus..Eubacteriumfissicatenagroup.id.14373	24.0611
18	rs11876297	C	T	0.131469	0.0281712	2.67e-06	3396	genus..Eubacteriumfissicatenagroup.id.14373	21.7662
11	rs7104872	A	G	0.138612	0.0291906	2.73e-06	3829	genus..Eubacteriumfissicatenagroup.id.14373	22.5366
3	rs1768152	C	T	0.139489	0.0316186	8.7e-06	3590	genus..Eubacteriumfissicatenagroup.id.14373	19.4514
15	rs74018587	T	C	0.208943	0.043822	3.7e-06	3039	genus..Eubacteriumhalliigroup.id.11338	22.7188
3	rs138531890	G	A	0.153138	0.0349456	5.43e-06	7710	genus..Eubacteriumhalliigroup.id.11338	19.1986
3	rs28584818	G	A	0.126115	0.0268627	4.43e-06	11095	genus..Eubacteriumhalliigroup.id.11338	22.0372
1	rs10798999	T	C	0.0601661	0.0126752	2.61e-06	16561	genus..Eubacteriumhalliigroup.id.11338	22.5288
11	rs78056098	T	G	-0.0507411	0.0113758	8.29e-06	16568	genus..Eubacteriumhalliigroup.id.11338	19.8931
3	rs949971	G	T	-0.0540164	0.0116101	3.29e-06	16566	genus..Eubacteriumhalliigroup.id.11338	21.6436
7	rs10808115	C	A	-0.0504747	0.0109922	4.42e-06	16566	genus..Eubacteriumhalliigroup.id.11338	21.0825
7	rs60254196	G	A	-0.0522832	0.0111865	2.7e-06	16238	genus..Eubacteriumhalliigroup.id.11338	21.8415
18	rs630939	T	C	-0.0508914	0.0114352	9.16e-06	16238	genus..Eubacteriumhalliigroup.id.11338	19.8037
1	rs17474256	A	G	0.0810805	0.0184573	9.45e-06	16460	genus..Eubacteriumhalliigroup.id.11338	19.2949
4	rs17074066	C	T	-0.0813986	0.0189272	9.35e-06	15804	genus..Eubacteriumhalliigroup.id.11338	18.4929
4	rs13116360	C	T	0.154124	0.0297185	2.94e-07	10323	genus..Eubacteriumhalliigroup.id.11338	26.8908
11	rs10501370	T	C	-0.115589	0.0252489	5.42e-06	13824	genus..Eubacteriumhalliigroup.id.11338	20.9549
3	rs6550770	C	T	-0.198087	0.0443545	4.82e-06	4279	genus..Eubacteriumhalliigroup.id.11338	19.9359
11	rs117748144	C	T	-0.126582	0.028712	7.86e-06	10861	genus..Eubacteriumhalliigroup.id.11338	19.4329
9	rs113893692	T	C	-0.185107	0.0403573	5.76e-06	3195	genus..Eubacteriumnodatumgroup.id.11297	21.0247
9	rs77910827	T	C	0.201788	0.0413568	9.05e-07	3271	genus..Eubacteriumnodatumgroup.id.11297	23.7921
7	rs10263623	T	C	0.193496	0.0439023	8.91e-06	3080	genus..Eubacteriumnodatumgroup.id.11297	19.4127
14	rs34297067	G	A	-0.186907	0.0341475	6.6e-08	3271	genus..Eubacteriumnodatumgroup.id.11297	29.941
10	rs61841040	T	G	0.160621	0.0341609	3.56e-06	3295	genus..Eubacteriumnodatumgroup.id.11297	22.0944
8	rs7827125	T	C	0.1223	0.0271331	7.17e-06	3294	genus..Eubacteriumnodatumgroup.id.11297	20.3043
4	rs6818880	G	A	-0.110081	0.0245964	7.83e-06	3291	genus..Eubacteriumnodatumgroup.id.11297	20.0176
10	rs11006576	G	A	-0.110167	0.024593	7.99e-06	3295	genus..Eubacteriumnodatumgroup.id.11297	20.0548
1	rs7880204	C	T	-0.125454	0.0275303	6.84e-06	3294	genus..Eubacteriumnodatumgroup.id.11297	20.753
1	rs9425984	C	T	-0.130234	0.0292347	7.21e-06	3294	genus..Eubacteriumnodatumgroup.id.11297	19.833
7	rs10458299	C	T	-0.187753	0.041969	8.37e-06	3271	genus..Eubacteriumnodatumgroup.id.11297	20.0009
12	rs12423772	T	G	0.14098	0.0295029	2.63e-06	5321	genus..Eubacteriumoxidoreducensgroup.id.11339	22.8255
5	rs440215	T	C	0.0932766	0.0195294	1.65e-06	5377	genus..Eubacteriumoxidoreducensgroup.id.11339	22.8038
1	rs12129908	A	C	0.0893272	0.0198333	5.8e-06	5377	genus..Eubacteriumoxidoreducensgroup.id.11339	20.2776
4	rs2973294	T	G	0.0923559	0.0195439	2.39e-06	5378	genus..Eubacteriumoxidoreducensgroup.id.11339	22.3227
4	rs1425962	C	G	0.0906104	0.0200612	7.32e-06	5321	genus..Eubacteriumoxidoreducensgroup.id.11339	20.3928
16	rs34561138	A	G	0.216145	0.045992	2.51e-06	4186	genus..Eubacteriumoxidoreducensgroup.id.11339	22.076
18	rs16960159	G	C	-0.156596	0.0336234	4.1e-06	8334	genus..Eubacteriumrectalegroup.id.14374	21.6857
11	rs2884897	G	A	-0.129364	0.0289021	6.44e-06	10813	genus..Eubacteriumrectalegroup.id.14374	20.0303
15	rs35398954	G	A	-0.0901402	0.0174602	5.4e-07	16621	genus..Eubacteriumrectalegroup.id.14374	26.6494
1	rs3980709	T	A	-0.0622701	0.0140572	6.86e-06	17340	genus..Eubacteriumrectalegroup.id.14374	19.6207
11	rs10892089	G	C	-0.0635522	0.0140072	6.22e-06	17351	genus..Eubacteriumrectalegroup.id.14374	20.5829
9	rs59427698	G	A	-0.0576035	0.0130853	5.37e-06	16613	genus..Eubacteriumrectalegroup.id.14374	19.3765
15	rs58498416	T	C	-0.0517316	0.0118196	9.68e-06	17350	genus..Eubacteriumrectalegroup.id.14374	19.1537
9	rs62547233	G	A	0.0536319	0.0120201	9.9e-06	17347	genus..Eubacteriumrectalegroup.id.14374	19.9059
1	rs10797540	G	A	0.0503179	0.0108389	3.53e-06	17350	genus..Eubacteriumrectalegroup.id.14374	21.5487
2	rs314726	C	T	0.0528824	0.0109486	1.38e-06	16966	genus..Eubacteriumrectalegroup.id.14374	23.3266
7	rs10248854	A	C	-0.0527827	0.0113463	4.21e-06	17348	genus..Eubacteriumrectalegroup.id.14374	21.6382
1	rs143694765	C	T	0.0870025	0.019779	9.75e-06	15124	genus..Eubacteriumrectalegroup.id.14374	19.3464
12	rs117151453	C	G	-0.113141	0.0243541	1.84e-06	13908	genus..Eubacteriumrectalegroup.id.14374	21.5789
14	rs10131724	C	A	-0.199832	0.0414577	2.39e-06	5071	genus..Eubacteriumruminantiumgroup.id.11340	23.2247
9	rs2229917	G	A	0.153538	0.0323922	2.16e-06	7050	genus..Eubacteriumruminantiumgroup.id.11340	22.4609
10	rs72836424	T	C	-0.139825	0.030069	2.62e-06	7314	genus..Eubacteriumruminantiumgroup.id.11340	21.6178
12	rs73139629	C	A	-0.115098	0.0247909	5.36e-06	7314	genus..Eubacteriumruminantiumgroup.id.11340	21.5491
12	rs17519472	T	C	0.107804	0.0233984	4.7e-06	7710	genus..Eubacteriumruminantiumgroup.id.11340	21.222
6	rs209813	A	G	-0.103488	0.0236391	9.23e-06	7264	genus..Eubacteriumruminantiumgroup.id.11340	19.1602
1	rs6676699	T	G	-0.0888124	0.0196447	6.38e-06	7708	genus..Eubacteriumruminantiumgroup.id.11340	20.4335
9	rs606117	G	A	0.0833243	0.018056	4.82e-06	7263	genus..Eubacteriumruminantiumgroup.id.11340	21.2903
22	rs139749	T	C	-0.0845439	0.0171791	8.59e-07	7314	genus..Eubacteriumruminantiumgroup.id.11340	24.2129
8	rs7000472	G	A	-0.0762282	0.016523	4.07e-06	7739	genus..Eubacteriumruminantiumgroup.id.11340	21.2785
1	rs2817174	T	C	-0.0734306	0.0163687	7.87e-06	7710	genus..Eubacteriumruminantiumgroup.id.11340	20.1193
2	rs2418654	T	C	-0.0748879	0.0165852	6.17e-06	7314	genus..Eubacteriumruminantiumgroup.id.11340	20.3829
15	rs11637981	T	G	-0.073258	0.0160888	5.44e-06	7718	genus..Eubacteriumruminantiumgroup.id.11340	20.7277
1	rs10923018	A	G	0.0726438	0.0160924	6.8e-06	7739	genus..Eubacteriumruminantiumgroup.id.11340	20.3724
2	rs13025464	C	T	-0.0737077	0.0163786	6.97e-06	7738	genus..Eubacteriumruminantiumgroup.id.11340	20.247
5	rs2116427	G	A	0.0911461	0.0182353	4.67e-07	7739	genus..Eubacteriumruminantiumgroup.id.11340	24.9768
6	rs57340348	C	T	-0.0979429	0.0212166	4.93e-06	7314	genus..Eubacteriumruminantiumgroup.id.11340	21.3047
22	rs112375806	A	T	0.143141	0.0293757	5.82e-06	7123	genus..Eubacteriumruminantiumgroup.id.11340	23.7372
5	rs16891896	A	G	-0.174787	0.0390573	2.38e-06	4753	genus..Eubacteriumruminantiumgroup.id.11340	20.0185
13	rs11617697	G	A	-0.143349	0.0286241	7.22e-07	11497	genus..Eubacteriumventriosumgroup.id.11341	25.0754
8	rs16884680	T	G	-0.0906428	0.0191909	1.74e-06	15289	genus..Eubacteriumventriosumgroup.id.11341	22.3059
2	rs6704822	G	A	0.0739179	0.0166705	6.62e-06	15289	genus..Eubacteriumventriosumgroup.id.11341	19.6583
1	rs66746423	T	C	0.0751501	0.0164978	6.11e-06	14578	genus..Eubacteriumventriosumgroup.id.11341	20.7465
3	rs13082419	T	C	-0.0715522	0.016137	9.56e-06	14501	genus..Eubacteriumventriosumgroup.id.11341	19.6581
14	rs35179274	T	C	-0.0627263	0.013786	5.76e-06	15287	genus..Eubacteriumventriosumgroup.id.11341	20.6999
14	rs3809430	C	T	-0.0548171	0.0118426	3.55e-06	15287	genus..Eubacteriumventriosumgroup.id.11341	21.4232
20	rs6048195	T	A	-0.0603594	0.011658	2.5e-07	14839	genus..Eubacteriumventriosumgroup.id.11341	26.803
18	rs12964517	A	G	0.0587198	0.0123453	2.07e-06	15289	genus..Eubacteriumventriosumgroup.id.11341	22.6207
12	rs876734	T	C	-0.0618696	0.0132532	2.89e-06	14913	genus..Eubacteriumventriosumgroup.id.11341	21.7898
16	rs72783037	A	C	0.0658926	0.0143747	6.55e-06	15286	genus..Eubacteriumventriosumgroup.id.11341	21.0097
1	rs78250280	A	G	0.0749762	0.0164404	3.36e-06	14835	genus..Eubacteriumventriosumgroup.id.11341	20.7951
13	rs9316536	G	T	-0.0817111	0.0183121	7.84e-06	15289	genus..Eubacteriumventriosumgroup.id.11341	19.9081
20	rs73615400	C	T	-0.0956303	0.0193428	9.54e-07	15146	genus..Eubacteriumventriosumgroup.id.11341	24.4398
4	rs73849225	C	T	0.0975711	0.0224388	5.21e-06	14573	genus..Eubacteriumventriosumgroup.id.11341	18.9053
3	rs57199565	C	T	0.0783394	0.0160257	7.97e-07	14913	genus..Eubacteriumventriosumgroup.id.11341	#DIV/0!
16	rs112176119	T	C	-0.113455	0.0245762	3.33e-06	12199	genus..Eubacteriumxylanophilumgroup.id.14375	21.3084
4	rs75586835	G	A	-0.114498	0.0263455	9.39e-06	12550	genus..Eubacteriumxylanophilumgroup.id.14375	18.8848
19	rs12980122	G	C	-0.108274	0.0238257	5.02e-06	12039	genus..Eubacteriumxylanophilumgroup.id.14375	20.6481
9	rs1999224	T	G	-0.0949051	0.0203503	3.75e-06	13309	genus..Eubacteriumxylanophilumgroup.id.14375	21.7457
17	rs79582700	G	C	-0.0951677	0.0199969	2.41e-06	13256	genus..Eubacteriumxylanophilumgroup.id.14375	22.6458
1	rs10917203	C	A	0.0612633	0.0130917	3.15e-06	12930	genus..Eubacteriumxylanophilumgroup.id.14375	21.8949
14	rs10140184	C	A	0.0576795	0.012599	4.96e-06	12930	genus..Eubacteriumxylanophilumgroup.id.14375	20.9558
1	rs4654122	G	C	0.0553508	0.0123588	7.2e-06	13309	genus..Eubacteriumxylanophilumgroup.id.14375	20.0554
16	rs2012708	G	A	0.0573202	0.0126905	6.53e-06	13306	genus..Eubacteriumxylanophilumgroup.id.14375	20.3983
7	rs13239072	A	G	0.0687427	0.0142728	1.82e-06	13307	genus..Eubacteriumxylanophilumgroup.id.14375	23.1936
11	rs2213117	G	T	0.0877797	0.0189012	4.21e-06	12878	genus..Eubacteriumxylanophilumgroup.id.14375	21.5646
20	rs17830032	A	G	-0.160597	0.0310515	2.39e-07	9527	genus..Eubacteriumxylanophilumgroup.id.14375	26.7437
1	rs12079579	G	A	0.0955324	0.0213436	5.04e-06	12986	genus..Ruminococcusgauvreauiigroup.id.11342	20.0308
7	rs12539819	T	C	0.110654	0.0240684	4.49e-06	11860	genus..Ruminococcusgauvreauiigroup.id.11342	21.1332
15	rs289410	A	G	-0.0654926	0.0139101	2.27e-06	13380	genus..Ruminococcusgauvreauiigroup.id.11342	22.1645
1	rs2105937	G	A	0.0580215	0.0127806	5.1e-06	13364	genus..Ruminococcusgauvreauiigroup.id.11342	20.6069
8	rs2166943	C	A	0.0566974	0.0123497	5.28e-06	13377	genus..Ruminococcusgauvreauiigroup.id.11342	21.0742
12	rs1391597	T	C	0.0590284	0.0124874	1.86e-06	13382	genus..Ruminococcusgauvreauiigroup.id.11342	22.3417
10	rs2047242	G	A	-0.067603	0.0133738	2.46e-07	13369	genus..Ruminococcusgauvreauiigroup.id.11342	25.5481
5	rs13188803	A	T	0.0709419	0.0156855	7.28e-06	12834	genus..Ruminococcusgauvreauiigroup.id.11342	20.4522
4	rs73802842	A	C	0.0736808	0.0169665	7.48e-06	13382	genus..Ruminococcusgauvreauiigroup.id.11342	18.8565
5	rs431418	G	A	-0.094737	0.0210157	5.54e-06	13289	genus..Ruminococcusgauvreauiigroup.id.11342	20.3182
16	rs71386687	G	T	0.121037	0.02386	2.91e-07	11340	genus..Ruminococcusgauvreauiigroup.id.11342	25.7288
10	rs11597105	G	A	0.114673	0.0250653	6.95e-06	6328	genus..Ruminococcusgnavusgroup.id.14376	20.9237
9	rs3124783	G	A	-0.11599	0.0249099	2.67e-06	6401	genus..Ruminococcusgnavusgroup.id.14376	21.675
2	rs934940	C	A	-0.105045	0.0229588	2.74e-06	6309	genus..Ruminococcusgnavusgroup.id.14376	20.9273
4	rs4388134	T	C	-0.0904997	0.0203544	9.12e-06	6399	genus..Ruminococcusgnavusgroup.id.14376	19.7625
1	rs12136548	T	C	0.0901946	0.0196476	3.1e-06	6401	genus..Ruminococcusgnavusgroup.id.14376	21.0672
3	rs9872758	C	T	0.0849233	0.0176643	1.66e-06	6398	genus..Ruminococcusgnavusgroup.id.14376	23.106
8	rs2909242	A	C	-0.0909965	0.018351	7.41e-07	6401	genus..Ruminococcusgnavusgroup.id.14376	24.5807
2	rs12989336	A	G	-0.0846861	0.0187936	7.12e-06	6401	genus..Ruminococcusgnavusgroup.id.14376	20.2987
5	rs13163520	A	G	-0.127377	0.0233883	5.61e-08	6326	genus..Ruminococcusgnavusgroup.id.14376	29.6517
3	rs78399089	C	T	0.144445	0.0326618	6.63e-06	5944	genus..Ruminococcusgnavusgroup.id.14376	19.5514
16	rs11864644	C	T	-0.139804	0.0318253	5.01e-06	6241	genus..Ruminococcusgnavusgroup.id.14376	19.2909
2	rs62167033	C	T	0.185289	0.0396295	3.5e-06	5194	genus..Ruminococcusgnavusgroup.id.14376	21.8522
10	rs10904297	G	A	-0.167804	0.0389812	2.69e-06	3143	genus..Ruminococcustorquesgroup.id.14377	18.5191
10	rs60603763	G	C	0.124328	0.0275286	5.87e-06	11700	genus..Ruminococcustorquesgroup.id.14377	20.3938
7	rs73130967	T	A	0.0770375	0.0168264	3.71e-06	17011	genus..Ruminococcustorquesgroup.id.14377	20.9589
12	rs773123	A	T	0.0824005	0.0173862	1.59e-06	17011	genus..Ruminococcustorquesgroup.id.14377	22.4595
14	rs12434631	G	A	0.074697	0.0153401	2.77e-06	17353	genus..Ruminococcustorquesgroup.id.14377	23.7084
6	rs1475330	C	T	0.0523492	0.01182	8.13e-06	17353	genus..Ruminococcustorquesgroup.id.14377	19.6125
17	rs8080469	A	G	0.0490727	0.0107036	3.5e-06	17798	genus..Ruminococcustorquesgroup.id.14377	21.0169
22	rs8141465	G	A	0.0480778	0.0107442	9.65e-06	17791	genus..Ruminococcustorquesgroup.id.14377	20.0212
9	rs10967781	A	C	0.0507994	0.0113322	8.37e-06	17791	genus..Ruminococcustorquesgroup.id.14377	20.0927
5	rs158487	G	A	0.0531781	0.0116341	7.52e-06	17798	genus..Ruminococcustorquesgroup.id.14377	20.8907
5	rs13154778	A	T	0.0563358	0.0129526	7.16e-06	17795	genus..Ruminococcustorquesgroup.id.14377	18.9149
15	rs1972694	A	T	-0.0614094	0.0137321	8.93e-06	17353	genus..Ruminococcustorquesgroup.id.14377	19.9963
11	rs4073731	C	T	0.0651948	0.0142221	4.05e-06	17793	genus..Ruminococcustorquesgroup.id.14377	21.0111
8	rs77034621	G	T	-0.151553	0.0335878	6.07e-06	8567	genus..Ruminococcustorquesgroup.id.14377	20.3547
6	rs35011108	G	A	0.232634	0.0512044	6.34e-06	3515	genus.Actinomyces.id.423	20.6293
6	rs34583783	T	G	0.126596	0.0268461	4.49e-06	7468	genus.Actinomyces.id.423	22.2311
3	rs71315246	G	A	-0.0969809	0.021925	9.83e-06	7468	genus.Actinomyces.id.423	19.5603
10	rs4146653	A	G	0.0985224	0.0214182	4.5e-06	7468	genus.Actinomyces.id.423	21.1537
6	rs4073240	A	G	0.0749687	0.0167368	7.94e-06	7468	genus.Actinomyces.id.423	20.0585
10	rs10787984	C	G	0.094316	0.0213513	9.62e-06	7468	genus.Actinomyces.id.423	19.5077
10	rs7915461	C	T	0.18776	0.0401636	5.92e-06	5282	genus.Actinomyces.id.423	21.8462
11	rs11604400	T	C	-0.102524	0.0234834	9.74e-06	8107	genus.Adlercreutzia.id.812	19.0557
10	rs1046175	G	C	0.112758	0.0255994	6.36e-06	8051	genus.Adlercreutzia.id.812	19.3966
5	rs12522517	T	A	-0.104884	0.0234695	4.41e-06	8187	genus.Adlercreutzia.id.812	19.9668
5	rs80078995	T	A	-0.11324	0.0232586	1.57e-06	8243	genus.Adlercreutzia.id.812	23.6987
4	rs7680684	T	C	-0.083381	0.0168901	9.77e-07	8243	genus.Adlercreutzia.id.812	24.3649
6	rs9490822	T	C	-0.0734512	0.0155789	2.54e-06	8243	genus.Adlercreutzia.id.812	22.2238
3	rs55719207	A	G	-0.0699243	0.0158036	9.61e-06	8243	genus.Adlercreutzia.id.812	19.5721
17	rs9915817	C	T	0.0749219	0.016833	8.22e-06	8243	genus.Adlercreutzia.id.812	19.8056
1	rs2147798	G	C	0.0922959	0.0192121	1.4e-06	8243	genus.Adlercreutzia.id.812	23.0732
1	rs6664405	C	T	-0.0953084	0.0210752	5.23e-06	8051	genus.Adlercreutzia.id.812	20.4462
18	rs2717140	T	C	-0.119225	0.0251081	2.05e-06	8243	genus.Adlercreutzia.id.812	22.5425
7	rs13231526	A	C	0.143237	0.0311654	4.81e-06	8051	genus.Adlercreutzia.id.812	21.1182
18	rs117107102	G	A	0.204406	0.0431629	3.01e-06	4974	genus.Akkermansia.id.4037	22.4178
16	rs2602429	T	C	0.0745352	0.0156201	2.72e-06	11689	genus.Akkermansia.id.4037	22.7656
6	rs9349825	G	A	-0.0703407	0.0147133	2.6e-06	11857	genus.Akkermansia.id.4037	22.8518
10	rs3995795	T	C	0.0641175	0.0140999	5.22e-06	11689	genus.Akkermansia.id.4037	20.675
15	rs12908520	A	G	0.061772	0.0130954	2.26e-06	11862	genus.Akkermansia.id.4037	22.2471
20	rs941682	A	G	-0.0632957	0.0143777	9.17e-06	11808	genus.Akkermansia.id.4037	19.3775
10	rs4242783	A	G	0.0685454	0.0147701	3e-06	11689	genus.Akkermansia.id.4037	21.5336
1	rs11184341	C	G	0.0655855	0.0142236	4.06e-06	11863	genus.Akkermansia.id.4037	21.2579
4	rs11729256	C	T	0.0750473	0.0150184	6.58e-07	11860	genus.Akkermansia.id.4037	24.966
1	rs61779207	A	G	-0.0760539	0.0167769	6.32e-06	11590	genus.Akkermansia.id.4037	20.5468
12	rs111862613	C	T	0.0911199	0.0196748	3.39e-06	11620	genus.Akkermansia.id.4037	21.4452
4	rs74542928	C	T	0.112623	0.0236434	1.48e-06	11215	genus.Akkermansia.id.4037	22.6858
5	rs11958296	G	A	-0.0981222	0.0218272	9.3e-06	16214	genus.Alistipes.id.968	20.2062
13	rs1107244	A	G	0.0758558	0.0171182	3.59e-06	17571	genus.Alistipes.id.968	19.6341
8	rs2450745	C	A	-0.080524	0.0184702	7.12e-06	17571	genus.Alistipes.id.968	19.0046
10	rs2290844	T	C	0.0813969	0.0191632	9.1e-06	17571	genus.Alistipes.id.968	18.0398
2	rs12990744	T	C	-0.0776618	0.0172986	8.21e-06	16694	genus.Alistipes.id.968	20.1531
20	rs4810359	G	A	-0.0652428	0.0146155	7.5e-06	17380	genus.Alistipes.id.968	19.9244
9	rs1689282	C	A	-0.0520061	0.0113942	5.28e-06	17090	genus.Alistipes.id.968	20.8301
17	rs34417064	G	A	-0.048202	0.0106868	7.01e-06	17570	genus.Alistipes.id.968	20.3414
11	rs7129639	A	C	-0.0524955	0.0109584	1.78e-06	17571	genus.Alistipes.id.968	22.9458
7	rs11769002	A	G	-0.0528793	0.0109389	1.45e-06	17571	genus.Alistipes.id.968	23.3657
9	rs62576416	C	T	0.0492647	0.0109733	7.5e-06	17564	genus.Alistipes.id.968	20.1534
1	rs67705352	G	T	-0.0532404	0.0110864	1.65e-06	17567	genus.Alistipes.id.968	23.0596
7	rs67281112	C	G	0.0634575	0.0137846	3.92e-06	17090	genus.Alistipes.id.968	21.1898
11	rs2875322	C	T	-0.0580945	0.0131432	8.78e-06	17459	genus.Alistipes.id.968	19.5351
18	rs685403	C	G	-0.175203	0.0404474	4.88e-06	3212	genus.Allisonella.id.2174	18.7513
9	rs35778461	T	C	0.146679	0.0297186	1.21e-06	3212	genus.Allisonella.id.2174	24.3449
9	rs602075	G	A	0.168974	0.0296976	3.57e-08	3212	genus.Allisonella.id.2174	32.3541
5	rs1901739	G	T	0.115769	0.0248626	3.59e-06	3212	genus.Allisonella.id.2174	21.6679
11	rs594561	T	C	0.112231	0.0251681	9.41e-06	3212	genus.Allisonella.id.2174	19.8725
2	rs6742198	A	G	0.149152	0.0316484	3.35e-06	3182	genus.Allisonella.id.2174	22.1963
7	rs76904847	A	G	0.148523	0.0334857	6.09e-06	3182	genus.Allisonella.id.2174	19.6607
12	rs35110698	C	T	-0.146322	0.0320852	5.72e-06	3212	genus.Allisonella.id.2174	20.7845
10	rs7898615	G	T	0.167966	0.0373586	8.87e-06	3212	genus.Allisonella.id.2174	20.2019
4	rs58212166	G	A	-0.161506	0.0359102	7.94e-06	3005	genus.Alloprevotella.id.961	20.2139
8	rs12675596	T	G	0.145669	0.0290678	9.64e-07	3008	genus.Alloprevotella.id.961	25.0969
1	rs4364940	G	A	0.126418	0.0282207	8.58e-06	3008	genus.Alloprevotella.id.961	20.0535
3	rs17380632	T	A	0.125564	0.0280409	9.27e-06	3009	genus.Alloprevotella.id.961	20.0381
3	rs4680035	G	A	-0.119599	0.0259446	4.99e-06	3007	genus.Alloprevotella.id.961	21.2361
21	rs2154444	G	T	0.138234	0.0308961	8.37e-06	3009	genus.Alloprevotella.id.961	20.0049
21	rs34619204	A	G	-0.156037	0.0344392	8.84e-06	3003	genus.Alloprevotella.id.961	20.5144
2	rs79598899	T	C	0.182586	0.0357284	3.75e-07	4709	genus.Anaerofilum.id.2053	26.1049
14	rs17096874	T	C	-0.126337	0.0268919	2.86e-06	5051	genus.Anaerofilum.id.2053	22.062
17	rs356049	A	G	0.132603	0.0289802	6.56e-06	4994	genus.Anaerofilum.id.2053	20.9281
11	rs10794359	C	T	-0.0953524	0.02006	2.23e-06	4994	genus.Anaerofilum.id.2053	22.5854
2	rs1563175	C	A	0.0923834	0.0202157	5.54e-06	5051	genus.Anaerofilum.id.2053	20.8755
3	rs712981	C	A	0.10076	0.0202902	6.83e-07	5051	genus.Anaerofilum.id.2053	24.6505
2	rs17012738	G	T	0.0903417	0.0200239	7.24e-06	5051	genus.Anaerofilum.id.2053	20.3472
1	rs4506496	A	G	0.10309	0.0212861	1.49e-06	4935	genus.Anaerofilum.id.2053	23.4457
12	rs816292	C	T	-0.113003	0.02204	2.64e-07	5017	genus.Anaerofilum.id.2053	26.2772
9	rs9299345	C	T	-0.1364	0.0302372	8.04e-06	5051	genus.Anaerofilum.id.2053	20.341
12	rs4244069	A	G	-0.146775	0.0326594	9.81e-06	5030	genus.Anaerofilum.id.2053	20.1888
10	rs17105491	C	G	-0.193107	0.0411187	1.57e-06	4856	genus.Anaerofilum.id.2053	22.0466
1	rs13376554	T	A	0.197389	0.0458642	7.72e-06	3101	genus.Anaerostipes.id.1991	18.5105
19	rs78735375	C	A	-0.137429	0.0305304	5.33e-06	10360	genus.Anaerostipes.id.1991	20.2584
9	rs3900776	A	G	-0.110013	0.0236302	2.75e-06	14694	genus.Anaerostipes.id.1991	21.6719
11	rs10502061	G	A	0.0835752	0.0192017	7.94e-06	16825	genus.Anaerostipes.id.1991	18.942
16	rs7193624	T	C	0.0750642	0.0150723	5.35e-07	16926	genus.Anaerostipes.id.1991	24.8001
9	rs6474958	G	A	-0.0500065	0.0112001	6.74e-06	16918	genus.Anaerostipes.id.1991	19.9324
10	rs2804244	G	A	-0.053089	0.0110983	2.04e-06	16926	genus.Anaerostipes.id.1991	22.8795
2	rs2396460	C	T	-0.0512653	0.0109555	2.91e-06	16912	genus.Anaerostipes.id.1991	21.8941
17	rs60983350	A	G	-0.0539901	0.0116575	4.42e-06	16344	genus.Anaerostipes.id.1991	21.4468
3	rs2014785	C	T	0.0515687	0.0112199	4.68e-06	16445	genus.Anaerostipes.id.1991	21.1224
21	rs62215703	A	G	0.0644965	0.0136702	1.98e-06	15550	genus.Anaerostipes.id.1991	22.2571
8	rs7823228	C	G	-0.0621085	0.0136614	5.84e-06	16445	genus.Anaerostipes.id.1991	20.6661
2	rs62157625	C	T	0.088573	0.0185548	1.45e-06	15215	genus.Anaerostipes.id.1991	22.7842
2	rs6726833	A	C	-0.0877497	0.0189408	3.32e-06	16924	genus.Anaerostipes.id.1991	21.4606
11	rs11018566	G	A	-0.156465	0.0366032	6.14e-06	6278	genus.Anaerotruncus.id.2054	18.2666
4	rs115414803	C	A	-0.144356	0.0317524	6.83e-06	9273	genus.Anaerotruncus.id.2054	20.6644
15	rs6494922	G	A	0.0903106	0.0202257	6.62e-06	16067	genus.Anaerotruncus.id.2054	19.9351
8	rs12056802	G	C	0.0774194	0.0177178	6.13e-06	16010	genus.Anaerotruncus.id.2054	19.0909
2	rs4669806	T	G	0.0576389	0.0122994	2.42e-06	16566	genus.Anaerotruncus.id.2054	21.9589
14	rs10150232	G	A	0.0567088	0.0124877	6.68e-06	16117	genus.Anaerotruncus.id.2054	20.6197
14	rs8005030	T	C	0.0554447	0.0117854	2.28e-06	16548	genus.Anaerotruncus.id.2054	22.1297
12	rs34449434	C	A	-0.0497004	0.0113402	9.85e-06	16117	genus.Anaerotruncus.id.2054	19.2054
4	rs7675045	T	A	-0.0497815	0.0110573	6.92e-06	16566	genus.Anaerotruncus.id.2054	20.2667
6	rs9347879	C	T	0.050618	0.011049	4.22e-06	16566	genus.Anaerotruncus.id.2054	20.9851
9	rs1272208	T	G	-0.0611743	0.0129831	4.28e-06	16117	genus.Anaerotruncus.id.2054	22.1988
2	rs17734739	C	T	0.0660052	0.014908	7.43e-06	15927	genus.Anaerotruncus.id.2054	19.6002
3	rs1431492	T	C	-0.0654996	0.0146188	7.36e-06	16560	genus.Anaerotruncus.id.2054	20.0725
13	rs6563550	C	T	0.0877135	0.0176745	2.35e-07	16566	genus.Anaerotruncus.id.2054	24.6256
11	rs2704155	A	T	-0.106235	0.0234815	5.42e-06	12419	genus.Anaerotruncus.id.2054	20.465
20	rs66474973	T	G	0.0812515	0.0164479	6.81e-07	17405	genus.Bacteroides.id.918	24.4001
1	rs11585893	G	A	-0.0740746	0.0147633	1.8e-06	17821	genus.Bacteroides.id.918	25.1722
13	rs9507307	T	C	0.0604456	0.0129128	2.13e-06	18184	genus.Bacteroides.id.918	21.91
6	rs13207588	G	A	-0.059205	0.0131195	7.49e-06	17707	genus.Bacteroides.id.918	20.3627
3	rs6795673	T	C	0.0538565	0.0105251	3.38e-07	18301	genus.Bacteroides.id.918	26.1803
3	rs66710942	T	C	0.0488038	0.0107412	5.86e-06	17821	genus.Bacteroides.id.918	20.642
3	rs2366421	A	T	-0.0528153	0.0117124	7.65e-06	18299	genus.Bacteroides.id.918	20.3319
9	rs495004	G	C	-0.0607475	0.0129865	3.42e-06	17707	genus.Bacteroides.id.918	21.8787
1	rs1340391	C	T	-0.0592004	0.0132244	6.73e-06	18302	genus.Bacteroides.id.918	20.0377
6	rs28757219	A	T	0.0818398	0.0170319	1.29e-06	14833	genus.Bacteroides.id.918	23.0859
14	rs2023437	C	T	-0.0782324	0.0167634	5.02e-06	17484	genus.Bacteroides.id.918	21.7771
19	rs17619981	G	T	0.0880978	0.0187002	2.69e-06	15801	genus.Bacteroides.id.918	22.1913
6	rs2428166	A	G	-0.165859	0.0337309	8.51e-07	8091	genus.Barnesiella.id.944	24.172
12	rs60316894	T	C	-0.121478	0.025184	1.19e-06	12717	genus.Barnesiella.id.944	23.2637
1	rs28479800	T	A	-0.09152	0.0210002	7.93e-06	12399	genus.Barnesiella.id.944	18.9895
2	rs113258194	G	A	0.098992	0.0214121	7.31e-06	13945	genus.Barnesiella.id.944	21.3708
7	rs2057922	C	G	0.0915241	0.0194623	3.83e-06	14208	genus.Barnesiella.id.944	22.1117
3	rs35177866	G	A	0.0917125	0.0190133	2.95e-06	13394	genus.Barnesiella.id.944	23.2635
4	rs79795328	G	A	-0.0818645	0.0176441	4.23e-06	13657	genus.Barnesiella.id.944	21.5243
8	rs76181748	T	C	-0.0778559	0.017164	6.78e-06	14201	genus.Barnesiella.id.944	20.5724
8	rs28418786	G	C	-0.0791324	0.0174957	6.48e-06	13698	genus.Barnesiella.id.944	20.4542
3	rs62251337	G	A	-0.0690763	0.0149374	4.24e-06	13945	genus.Barnesiella.id.944	21.3818
4	rs2276875	G	A	-0.0697176	0.0139537	4.65e-07	13893	genus.Barnesiella.id.944	24.9599
15	rs12909713	T	C	-0.0550716	0.0120039	4.95e-06	14205	genus.Barnesiella.id.944	21.045
6	rs199035	A	G	0.0559495	0.0119716	3e-06	13945	genus.Barnesiella.id.944	21.8388
7	rs13242616	C	T	-0.0583747	0.0123176	2.29e-06	13945	genus.Barnesiella.id.944	22.4562
5	rs77455852	G	T	-0.0891491	0.0195601	3.16e-06	13394	genus.Barnesiella.id.944	20.7696
6	rs11155559	C	T	0.0956023	0.0212961	8.92e-06	13383	genus.Barnesiella.id.944	20.1499
4	rs72684847	C	T	-0.114369	0.0253873	6.76e-06	12984	genus.Barnesiella.id.944	20.2917
21	rs75344046	T	C	0.232354	0.0505979	4.86e-06	3856	genus.Bifidobacterium.id.436	21.0771
5	rs76671854	G	C	-0.0846055	0.0184003	3.96e-06	13806	genus.Bifidobacterium.id.436	21.1389
2	rs1961273	T	C	0.0674036	0.0132319	3.51e-07	14778	genus.Bifidobacterium.id.436	25.9456
4	rs55888705	G	A	0.0546319	0.0121139	6.67e-06	14777	genus.Bifidobacterium.id.436	20.3362
2	rs4567981	A	T	0.0562084	0.0117923	1.93e-06	14666	genus.Bifidobacterium.id.436	22.7167
6	rs857444	T	C	0.0558234	0.0121219	3.57e-06	14777	genus.Bifidobacterium.id.436	21.2047
22	rs5746486	C	T	-0.0536216	0.0120801	9e-06	14778	genus.Bifidobacterium.id.436	19.7008
2	rs13020688	A	G	0.0562696	0.0122617	4.07e-06	14666	genus.Bifidobacterium.id.436	21.0564
2	rs62181700	A	G	-0.0624643	0.0131205	2.17e-06	14774	genus.Bifidobacterium.id.436	22.6622
12	rs10841473	C	G	-0.0624207	0.0129438	1.65e-06	14777	genus.Bifidobacterium.id.436	23.2526
17	rs540489	G	T	-0.0637641	0.0138746	5.19e-06	14561	genus.Bifidobacterium.id.436	21.118
1	rs12022129	A	G	0.0619356	0.0138937	8e-06	14776	genus.Bifidobacterium.id.436	19.8693
10	rs2491158	A	G	0.0712624	0.015983	8.05e-06	14021	genus.Bifidobacterium.id.436	19.8766
7	rs2686790	C	T	0.070741	0.0157926	7.5e-06	14778	genus.Bifidobacterium.id.436	20.0621
13	rs7322849	C	T	0.112428	0.0201813	1.08e-08	14778	genus.Bifidobacterium.id.436	31.0311
5	rs73797465	G	T	-0.0953566	0.0209236	4.38e-06	14666	genus.Bifidobacterium.id.436	20.7667
7	rs1917709	T	A	0.118509	0.026742	7.37e-06	10886	genus.Bilophila.id.3170	19.6354
17	rs9899990	G	A	-0.102702	0.0233878	9.07e-06	12088	genus.Bilophila.id.3170	19.2801
20	rs3827020	T	C	0.0766479	0.0160642	1.79e-06	12628	genus.Bilophila.id.3170	22.7621
1	rs1241171	A	G	-0.0692654	0.0150148	4.24e-06	12856	genus.Bilophila.id.3170	21.2777
7	rs2728491	T	G	-0.0627416	0.0139456	6.33e-06	12856	genus.Bilophila.id.3170	20.2379
12	rs1969927	A	G	0.0564589	0.0126935	9.07e-06	12777	genus.Bilophila.id.3170	19.7804
14	rs8013541	T	A	-0.0571991	0.0125673	5.48e-06	12856	genus.Bilophila.id.3170	20.7123
7	rs7802841	A	C	0.0670097	0.0137701	1.77e-06	12856	genus.Bilophila.id.3170	23.6775
15	rs542415	C	T	-0.0613623	0.0133436	4.71e-06	12777	genus.Bilophila.id.3170	21.1441
7	rs2713349	T	A	0.0617228	0.0140174	8.63e-06	12853	genus.Bilophila.id.3170	19.3859
8	rs60178956	A	G	-0.0624818	0.0141485	8.06e-06	12777	genus.Bilophila.id.3170	19.4993
13	rs11069458	C	T	-0.0680947	0.015503	7.72e-06	12856	genus.Bilophila.id.3170	19.2898
18	rs4798126	A	G	0.073288	0.016799	7.15e-06	12777	genus.Bilophila.id.3170	19.0297
9	rs1571225	T	C	0.0826826	0.0170621	1.12e-06	12854	genus.Bilophila.id.3170	23.4797
3	rs6793291	A	C	0.112729	0.0241633	3.11e-06	11051	genus.Bilophila.id.3170	21.7611
6	rs116261629	C	G	0.128112	0.0261358	8.62e-07	11276	genus.Bilophila.id.3170	24.0233
8	rs72676854	C	T	0.123209	0.026882	5.62e-06	11616	genus.Bilophila.id.3170	21.0031
16	rs11149971	T	C	0.117605	0.02339	1.04e-06	16255	genus.Blautia.id.1992	25.2777
19	rs72973581	G	A	0.125169	0.0265408	1.74e-06	12764	genus.Blautia.id.1992	22.2381
14	rs113271346	T	C	0.0782682	0.0172116	6.85e-06	17465	genus.Blautia.id.1992	20.6765
1	rs2788271	G	T	-0.0575596	0.0133492	7.16e-06	18276	genus.Blautia.id.1992	18.59
7	rs67794373	T	C	0.0601709	0.0123443	1e-06	18158	genus.Blautia.id.1992	23.7571
17	rs12453000	T	C	0.0625335	0.0129987	1.26e-06	17815	genus.Blautia.id.1992	23.1406
9	rs7860714	G	A	-0.0502178	0.0109853	4.09e-06	18162	genus.Blautia.id.1992	20.8952
6	rs3005511	G	A	0.0501085	0.0110768	6.19e-06	18276	genus.Blautia.id.1992	20.4621
11	rs682885	G	A	-0.0493376	0.0107359	4.49e-06	18274	genus.Blautia.id.1992	21.117
6	rs16892041	C	T	-0.0622605	0.0141804	8.82e-06	18276	genus.Blautia.id.1992	19.2753
19	rs4926264	C	T	0.0826207	0.0178239	5.1e-06	18276	genus.Blautia.id.1992	21.4844
1	rs115043014	A	G	-0.206605	0.043992	5.19e-06	4902	genus.Blautia.id.1992	22.0475
7	rs117001700	C	T	0.196414	0.0441122	8.84e-06	4965	genus.Blautia.id.1992	19.8177
1	rs12034718	G	A	0.0701199	0.0158214	9.58e-06	16237	genus.Butyricicoccus.id.2055	19.64
10	rs4962426	T	G	0.0614216	0.0135979	7.38e-06	16889	genus.Butyricicoccus.id.2055	20.4007
2	rs10084203	G	A	0.0549699	0.0123563	8.59e-06	17135	genus.Butyricicoccus.id.2055	19.789
4	rs2017189	T	G	-0.0506956	0.011024	3.87e-06	17133	genus.Butyricicoccus.id.2055	21.1451
18	rs75238760	A	T	0.0619423	0.0139942	6.8e-06	17022	genus.Butyricicoccus.id.2055	19.5897
2	rs56221232	C	T	0.0828027	0.0167401	7.62e-07	17133	genus.Butyricicoccus.id.2055	24.4638
13	rs7322368	C	T	0.0815733	0.0183167	5.52e-06	17134	genus.Butyricicoccus.id.2055	19.8314
13	rs12585793	C	T	-0.262206	0.0564729	5.79e-06	3135	genus.Butyricicoccus.id.2055	21.5441
7	rs62478070	G	T	0.224039	0.0494959	5.94e-06	4007	genus.Butyricicoccus.id.2055	20.4782
3	rs78453362	G	A	-0.14948	0.0327073	4.06e-06	8207	genus.Butyricimonas.id.945	20.882
11	rs11228830	G	A	0.135265	0.0298411	6.55e-06	8974	genus.Butyricimonas.id.945	20.542
18	rs12458763	C	A	0.122037	0.0269587	6.37e-06	10383	genus.Butyricimonas.id.945	20.488
2	rs71428626	T	G	-0.133188	0.0289905	4.8e-06	9776	genus.Butyricimonas.id.945	21.1024
5	rs326049	G	C	0.0759694	0.0167617	8.19e-06	10557	genus.Butyricimonas.id.945	20.5379
8	rs9657374	T	C	0.0680719	0.0148172	4.5e-06	10737	genus.Butyricimonas.id.945	21.1018
10	rs7083431	C	A	0.0703539	0.0144439	8.85e-07	10737	genus.Butyricimonas.id.945	23.7208
15	rs2114713	T	G	0.062721	0.0138998	6.88e-06	10734	genus.Butyricimonas.id.945	20.3577
3	rs782080	A	T	0.0653488	0.0137973	2.23e-06	10733	genus.Butyricimonas.id.945	22.4286
5	rs2642760	C	G	0.0713357	0.0145396	8.58e-07	10634	genus.Butyricimonas.id.945	24.0674
1	rs270727	C	G	-0.0694173	0.0150795	5.38e-06	10634	genus.Butyricimonas.id.945	21.1874
19	rs62130338	A	G	-0.0732608	0.0158324	3.9e-06	10557	genus.Butyricimonas.id.945	21.4076
5	rs62390301	C	T	-0.0872983	0.0174893	7.42e-07	10634	genus.Butyricimonas.id.945	24.9107
12	rs12304031	A	G	-0.086278	0.0196846	6.7e-06	10658	genus.Butyricimonas.id.945	19.2072
19	rs1701950	C	G	-0.105056	0.0241047	7.68e-06	9875	genus.Butyricimonas.id.945	18.991
16	rs1862649	A	G	0.113124	0.0248176	4.76e-06	10123	genus.Butyricimonas.id.945	20.7732
21	rs113054641	A	G	-0.144881	0.0274574	1.74e-07	9949	genus.Butyricimonas.id.945	27.8367
1	rs7412979	G	C	0.186779	0.0389112	1.71e-06	3480	genus.Butyrivibrio.id.1993	23.0279
14	rs74622183	G	A	-0.201027	0.0428204	2.46e-06	3478	genus.Butyrivibrio.id.1993	22.0272
3	rs4928024	G	A	-0.17471	0.0389333	8.19e-06	3481	genus.Butyrivibrio.id.1993	20.1254
14	rs72723662	T	C	0.224078	0.0449336	7.86e-07	3073	genus.Butyrivibrio.id.1993	24.8527
10	rs142855850	G	A	0.205013	0.0457138	6.86e-06	3234	genus.Butyrivibrio.id.1993	20.1002
17	rs16941336	T	C	0.127488	0.0267936	1.53e-06	3482	genus.Butyrivibrio.id.1993	22.6268
6	rs9349693	G	A	0.117973	0.0259861	5.55e-06	3482	genus.Butyrivibrio.id.1993	20.5984
20	rs486484	G	A	-0.108349	0.0240008	6.61e-06	3456	genus.Butyrivibrio.id.1993	20.3678
6	rs7752361	G	A	-0.11923	0.0239975	7.69e-07	3481	genus.Butyrivibrio.id.1993	24.6713
6	rs7763512	A	G	0.119846	0.0253367	3.11e-06	3259	genus.Butyrivibrio.id.1993	22.3603
6	rs1007475	T	G	0.118065	0.0261271	7.92e-06	3482	genus.Butyrivibrio.id.1993	20.4086
13	rs4537857	C	T	-0.12459	0.0260992	1.8e-06	3482	genus.Butyrivibrio.id.1993	22.7752
5	rs17163238	A	G	0.140987	0.0309117	5.51e-06	3482	genus.Butyrivibrio.id.1993	20.7904
9	rs16934069	C	T	-0.133784	0.0299444	8.86e-06	3482	genus.Butyrivibrio.id.1993	19.9494
7	rs11761679	C	T	0.154775	0.0321539	2.2e-06	3482	genus.Butyrivibrio.id.1993	23.1572
18	rs77356209	C	T	0.216874	0.0483299	6.66e-06	3379	genus.Butyrivibrio.id.1993	20.1246
15	rs6494306	G	A	-0.0969304	0.0214221	5.8e-06	6145	genus.CandidatusSoleaferrea.id.11350	20.467
8	rs10108780	G	A	-0.092834	0.0199807	3.64e-06	5999	genus.CandidatusSoleaferrea.id.11350	21.5799
2	rs9973954	G	A	0.0892075	0.0195401	5.95e-06	6145	genus.CandidatusSoleaferrea.id.11350	20.8356
7	rs36155147	T	C	0.104966	0.0240995	5.41e-06	5958	genus.CandidatusSoleaferrea.id.11350	18.9642
4	rs12500231	T	A	0.0813853	0.0182696	7.68e-06	6145	genus.CandidatusSoleaferrea.id.11350	19.8379
10	rs386526	G	C	0.0818459	0.0180086	8.33e-06	6144	genus.CandidatusSoleaferrea.id.11350	20.6486
9	rs10809135	C	T	0.0834858	0.0182426	5.47e-06	5999	genus.CandidatusSoleaferrea.id.11350	20.9366
5	rs6881988	C	G	-0.0819131	0.018185	9.23e-06	6140	genus.CandidatusSoleaferrea.id.11350	20.2832
8	rs10090365	G	A	-0.0834413	0.0180989	4.17e-06	6145	genus.CandidatusSoleaferrea.id.11350	21.248
3	rs4678258	C	T	0.0986136	0.0215646	5.53e-06	6101	genus.CandidatusSoleaferrea.id.11350	20.9049
14	rs7400877	C	T	-0.0951085	0.0212799	9.29e-06	6145	genus.CandidatusSoleaferrea.id.11350	19.9691
1	rs61825792	C	T	0.112199	0.0231856	1.37e-06	6145	genus.CandidatusSoleaferrea.id.11350	23.41
6	rs11153159	C	G	-0.12805	0.0285446	4.42e-06	6101	genus.CandidatusSoleaferrea.id.11350	20.1172
19	rs830149	G	C	0.184647	0.0397237	9.58e-06	5065	genus.CandidatusSoleaferrea.id.11350	21.5979
3	rs2193878	A	T	0.228255	0.0509241	9.46e-06	3088	genus.CandidatusSoleaferrea.id.11350	20.0776
1	rs12404911	T	C	0.140717	0.0304142	2.8e-06	3239	genus.Catenibacterium.id.2153	21.3931
7	rs73128290	G	A	0.129726	0.0284563	4.29e-06	3239	genus.Catenibacterium.id.2153	20.7698
6	rs212393	A	G	-0.135254	0.0286209	3.62e-06	3239	genus.Catenibacterium.id.2153	22.3185
6	rs7742829	T	C	0.11411	0.0251099	5.61e-06	3239	genus.Catenibacterium.id.2153	20.6391
4	rs77285108	A	G	-0.161826	0.0353447	3.63e-06	3210	genus.Catenibacterium.id.2153	20.9497
7	rs62467127	T	C	0.114108	0.0251983	3.25e-06	12719	genus.ChristensenellaceaeR.7group.id.11283	20.5033
10	rs78521377	T	C	0.124992	0.0274797	5.61e-06	12605	genus.ChristensenellaceaeR.7group.id.11283	20.6857
18	rs17081797	G	A	-0.0904325	0.0204253	3.34e-06	16324	genus.ChristensenellaceaeR.7group.id.11283	19.6001
18	rs73952017	T	C	-0.0862164	0.0194354	8.46e-06	15274	genus.ChristensenellaceaeR.7group.id.11283	19.676
2	rs62190261	C	A	0.0958394	0.0214723	8.74e-06	15274	genus.ChristensenellaceaeR.7group.id.11283	19.9193
19	rs62132810	G	A	-0.0828853	0.0179623	5.67e-06	15066	genus.ChristensenellaceaeR.7group.id.11283	21.29
4	rs10461257	G	A	-0.0551969	0.0122069	6.51e-06	15987	genus.ChristensenellaceaeR.7group.id.11283	20.4439
19	rs999354	A	T	0.0580248	0.0117185	7.01e-07	16324	genus.ChristensenellaceaeR.7group.id.11283	24.5148
19	rs60954665	G	T	0.049815	0.0110787	7.13e-06	16324	genus.ChristensenellaceaeR.7group.id.11283	20.2156
9	rs892686	G	A	0.0514099	0.011136	3.97e-06	16325	genus.ChristensenellaceaeR.7group.id.11283	21.31
5	rs79150079	A	C	0.121547	0.0270977	9.42e-06	11994	genus.ChristensenellaceaeR.7group.id.11283	20.1163
5	rs115807074	G	A	-0.22736	0.0492575	4.32e-06	4229	genus.Clostridiumsensustricto1.id.1873	21.295
1	rs11586026	T	A	0.110967	0.0250498	8.85e-06	13095	genus.Clostridiumsensustricto1.id.1873	19.6206
12	rs116847295	T	C	0.110021	0.0246032	4.58e-06	12910	genus.Clostridiumsensustricto1.id.1873	19.9943
3	rs12490337	G	C	-0.0616879	0.0137581	7.49e-06	14121	genus.Clostridiumsensustricto1.id.1873	20.1012
1	rs2817172	T	C	0.058139	0.0124492	2.77e-06	13658	genus.Clostridiumsensustricto1.id.1873	21.8065
6	rs550843	C	T	-0.0783246	0.0169209	2.05e-06	14102	genus.Clostridiumsensustricto1.id.1873	21.4233
9	rs12341505	A	G	0.0810718	0.0180121	4.82e-06	14118	genus.Clostridiumsensustricto1.id.1873	20.2558
10	rs2795528	A	G	-0.184315	0.0392204	2.72e-06	6366	genus.Clostridiumsensustricto1.id.1873	22.078
1	rs11264403	A	G	-0.139062	0.0334454	7.76e-06	7285	genus.Clostridiumsensustricto1.id.1873	17.2831
4	rs75672793	G	A	-0.108908	0.0240522	6.14e-06	12601	genus.Collinsella.id.815	20.4995
15	rs59414781	G	C	0.0668866	0.0149773	9.15e-06	14334	genus.Collinsella.id.815	19.9412
16	rs12921100	T	A	0.0563759	0.0127019	8.23e-06	14334	genus.Collinsella.id.815	19.6965
17	rs2671662	G	C	-0.0567751	0.011945	2.22e-06	14334	genus.Collinsella.id.815	22.5883
11	rs10890671	C	T	-0.0537401	0.0118848	6.52e-06	14334	genus.Collinsella.id.815	20.4433
7	rs62448871	A	C	-0.0540309	0.0120324	6.78e-06	14334	genus.Collinsella.id.815	20.1613
19	rs1496626	C	T	-0.0722307	0.01616	6.78e-06	14334	genus.Collinsella.id.815	19.9755
21	rs2103510	A	G	0.0786551	0.0168217	2.42e-06	14334	genus.Collinsella.id.815	21.8602
2	rs73052258	A	G	0.0930178	0.0202658	1.72e-06	14334	genus.Collinsella.id.815	21.0641
13	rs9541268	A	C	0.09597	0.0197312	8.79e-07	12914	genus.Collinsella.id.815	23.6535
19	rs149807560	A	C	-0.104264	0.0235841	7.1e-06	13473	genus.Collinsella.id.815	19.5419
11	rs143662916	T	C	0.253264	0.0540141	3.07e-06	3083	genus.Coprobacter.id.949	21.971
4	rs76001613	G	C	0.21591	0.0493019	9.13e-06	3385	genus.Coprobacter.id.949	19.1674
1	rs305411	G	A	0.129218	0.0264518	1.01e-06	6777	genus.Coprobacter.id.949	23.8567
12	rs11532348	T	C	-0.103931	0.0226826	5.71e-06	6364	genus.Coprobacter.id.949	20.9876
2	rs12996055	C	A	0.0921817	0.0209405	8.08e-06	6570	genus.Coprobacter.id.949	19.3724
3	rs3828477	T	G	-0.091218	0.019569	2.89e-06	6798	genus.Coprobacter.id.949	21.7217
6	rs213863	T	C	-0.0887412	0.0188377	2.35e-06	6798	genus.Coprobacter.id.949	22.1853
20	rs189356	A	G	0.0781125	0.0171916	6.26e-06	6763	genus.Coprobacter.id.949	20.6385
15	rs5011652	C	G	0.0899597	0.020001	5.51e-06	6783	genus.Coprobacter.id.949	20.224
9	rs12684609	C	T	0.100827	0.0220366	6.1e-06	6364	genus.Coprobacter.id.949	20.9279
4	rs28402691	C	T	0.110695	0.0251199	9.56e-06	6387	genus.Coprobacter.id.949	19.4127
2	rs74919520	A	G	0.125703	0.0276296	5.76e-06	6387	genus.Coprobacter.id.949	20.6922
6	rs72821405	C	T	-0.147365	0.0319978	4.76e-06	6177	genus.Coprobacter.id.949	21.2036
4	rs55672356	A	T	-0.193354	0.0413815	2.74e-06	4903	genus.Coprobacter.id.949	21.8232
11	rs12794898	T	G	0.0903299	0.0197212	4.92e-06	15186	genus.Coprococcus1.id.11301	20.9767
4	rs56405618	G	A	-0.08963	0.0186508	1.57e-06	16379	genus.Coprococcus1.id.11301	23.0918
19	rs2907920	G	A	0.0561173	0.0126824	7.65e-06	16040	genus.Coprococcus1.id.11301	19.5766
1	rs1010560	A	C	0.0580232	0.0122722	1.96e-06	16723	genus.Coprococcus1.id.11301	22.3517
7	rs7784490	G	C	-0.0518543	0.0113136	4.55e-06	16733	genus.Coprococcus1.id.11301	21.0047
2	rs1519491	C	T	0.0499197	0.0113558	8.95e-06	16733	genus.Coprococcus1.id.11301	19.3223
6	rs1576241	G	A	-0.0510343	0.0109535	3.33e-06	16729	genus.Coprococcus1.id.11301	21.7056
20	rs4277593	A	G	-0.0585649	0.0109914	1.14e-07	16651	genus.Coprococcus1.id.11301	28.387
14	rs12886051	C	G	-0.0521782	0.0118051	8.01e-06	16633	genus.Coprococcus1.id.11301	19.5339
3	rs73167075	C	T	0.0573137	0.0127573	8.57e-06	16733	genus.Coprococcus1.id.11301	20.1812
1	rs74101919	C	T	-0.0718989	0.0144651	1.03e-06	16732	genus.Coprococcus1.id.11301	24.7029
6	rs1762123	T	C	-0.0891532	0.0198554	8.01e-06	16724	genus.Coprococcus1.id.11301	20.1588
11	rs73031725	C	T	0.167591	0.0355224	1.98e-06	7206	genus.Coprococcus1.id.11301	22.2524
10	rs946513	T	C	0.205899	0.0460018	8.62e-06	4310	genus.Coprococcus1.id.11301	20.0243
9	rs10121347	G	C	0.0925805	0.0219459	8.31e-06	11457	genus.Coprococcus2.id.11302	17.7933
1	rs61823518	C	A	-0.0955381	0.0215724	6.68e-06	10980	genus.Coprococcus2.id.11302	19.6099
20	rs59936925	T	A	0.117085	0.0233995	9.38e-07	10931	genus.Coprococcus2.id.11302	25.033
9	rs2482516	T	C	0.0754415	0.0164619	4.72e-06	11483	genus.Coprococcus2.id.11302	20.9984
1	rs6677933	T	C	-0.0804405	0.0164216	1.19e-06	11483	genus.Coprococcus2.id.11302	23.9906
1	rs9426473	G	A	0.0727361	0.0161662	6.31e-06	11486	genus.Coprococcus2.id.11302	20.24
10	rs35890118	G	A	-0.066536	0.0147661	8.26e-06	11478	genus.Coprococcus2.id.11302	20.3005
5	rs10070053	G	A	0.0594312	0.0135375	7.65e-06	11473	genus.Coprococcus2.id.11302	19.2697
14	rs1958519	A	T	0.0665288	0.0138558	1.58e-06	11009	genus.Coprococcus2.id.11302	23.0503
4	rs72680320	C	T	-0.0649382	0.013919	2.27e-06	11009	genus.Coprococcus2.id.11302	21.7623
3	rs12634070	C	T	0.0736486	0.0164921	9.95e-06	11457	genus.Coprococcus2.id.11302	19.9388
2	rs13394391	T	C	-0.0709302	0.0150918	2.2e-06	15834	genus.Coprococcus3.id.11303	22.0864
8	rs6994742	T	C	0.0551306	0.0123929	7.84e-06	15834	genus.Coprococcus3.id.11303	19.7871
9	rs10810043	G	A	0.0515518	0.0115923	9.27e-06	15833	genus.Coprococcus3.id.11303	19.7739
17	rs11080344	T	C	0.0516921	0.0113054	4.79e-06	15835	genus.Coprococcus3.id.11303	20.9036
7	rs13247359	A	G	0.051211	0.0113031	7.33e-06	15833	genus.Coprococcus3.id.11303	20.5247
8	rs62481985	C	G	-0.0582385	0.0115052	4.18e-07	15472	genus.Coprococcus3.id.11303	25.6197
19	rs8100692	C	T	0.0577411	0.0113476	4.16e-07	15829	genus.Coprococcus3.id.11303	25.8885
1	rs7521171	A	G	-0.0596434	0.0129279	4.32e-06	15472	genus.Coprococcus3.id.11303	21.2822
14	rs4575475	A	G	0.0619514	0.0137787	7.04e-06	15154	genus.Coprococcus3.id.11303	20.2128
17	rs11077359	C	T	-0.0645443	0.0148833	9.64e-06	15378	genus.Coprococcus3.id.11303	18.8044
22	rs178271	C	T	0.145257	0.0294239	7.81e-07	10794	genus.Coprococcus3.id.11303	24.3665
4	rs72731813	T	C	-0.147383	0.0293796	4.33e-07	7767	genus.DefluviitaleaceaeUCG011.id.11287	25.1588
1	rs9725395	G	A	-0.13834	0.029554	3.52e-06	8011	genus.DefluviitaleaceaeUCG011.id.11287	21.9055
3	rs4677103	G	A	0.0977912	0.0197263	9.6e-07	7983	genus.DefluviitaleaceaeUCG011.id.11287	24.5696
7	rs28696126	T	A	-0.106503	0.0238473	6.63e-06	7811	genus.DefluviitaleaceaeUCG011.id.11287	19.9404
4	rs2892880	A	G	0.0817755	0.0181686	6.83e-06	8182	genus.DefluviitaleaceaeUCG011.id.11287	20.2533
1	rs1582238	C	T	0.0805036	0.0167257	1.57e-06	7983	genus.DefluviitaleaceaeUCG011.id.11287	23.1609
10	rs4344384	T	G	0.0715978	0.0156309	4.83e-06	8180	genus.DefluviitaleaceaeUCG011.id.11287	20.9761
9	rs112893842	C	T	0.11381	0.0232806	1.45e-06	8183	genus.DefluviitaleaceaeUCG011.id.11287	23.8929
21	rs55658617	C	T	0.174369	0.0362226	2.15e-06	6663	genus.DefluviitaleaceaeUCG011.id.11287	23.1659
22	rs9608282	G	T	0.142939	0.0299793	2.52e-06	7716	genus.DefluviitaleaceaeUCG011.id.11287	22.7273
2	rs16863365	G	A	0.109402	0.0226964	1.79e-06	8776	genus.Desulfovibrio.id.3173	23.2296
8	rs2853179	T	C	0.0811971	0.0174234	2.42e-06	8949	genus.Desulfovibrio.id.3173	21.7128
10	rs2032031	G	A	-0.0654931	0.0148681	9.14e-06	9241	genus.Desulfovibrio.id.3173	19.3993
14	rs11160353	A	T	-0.0691756	0.0147285	2.7e-06	9234	genus.Desulfovibrio.id.3173	22.0543
5	rs7729080	A	C	-0.070287	0.0157691	9.96e-06	9241	genus.Desulfovibrio.id.3173	19.8628
5	rs6580353	C	T	0.0770979	0.0169735	4.94e-06	9241	genus.Desulfovibrio.id.3173	20.6275
8	rs72647089	G	T	-0.106594	0.0239337	8.3e-06	8985	genus.Desulfovibrio.id.3173	19.8314
3	rs13066142	A	G	0.119141	0.0250891	3.79e-06	9241	genus.Desulfovibrio.id.3173	22.5453
1	rs12031543	C	T	-0.127185	0.0281887	6.55e-06	8855	genus.Desulfovibrio.id.3173	20.3527
13	rs2590913	A	G	0.154496	0.0339396	6.65e-06	7225	genus.Desulfovibrio.id.3173	20.7156
18	rs4797774	A	G	0.212582	0.0470044	5.64e-06	3476	genus.Desulfovibrio.id.3173	20.4421
11	rs517089	A	T	0.076227	0.0170411	5.14e-06	11988	genus.Dialister.id.2183	20.0055
1	rs75416973	G	A	0.0727223	0.016451	9.46e-06	11402	genus.Dialister.id.2183	19.5378
7	rs2435610	C	A	0.0647131	0.0143314	5.93e-06	11984	genus.Dialister.id.2183	20.3861
8	rs11166701	A	G	-0.0655301	0.013186	5.51e-07	11720	genus.Dialister.id.2183	24.6934
11	rs4753063	A	G	-0.0596297	0.0130052	4.86e-06	11989	genus.Dialister.id.2183	21.0194
3	rs764177	A	C	-0.0601454	0.0135366	9.61e-06	11988	genus.Dialister.id.2183	19.7385
10	rs4747450	A	C	0.0668509	0.0147685	5.84e-06	11987	genus.Dialister.id.2183	20.4864
15	rs11071887	C	T	0.0662403	0.0146315	5.91e-06	11989	genus.Dialister.id.2183	20.4925
4	rs10938938	A	G	-0.0773514	0.0170915	7.37e-06	11401	genus.Dialister.id.2183	20.4786
16	rs2314294	C	T	0.0865932	0.0193719	8.08e-06	11339	genus.Dialister.id.2183	19.9778
14	rs10138457	C	T	-0.113054	0.0261933	7.88e-06	10968	genus.Dialister.id.2183	18.6257
9	rs76680460	A	G	-0.161296	0.0364332	8.19e-06	7176	genus.Dialister.id.2183	19.5944
6	rs73729431	T	C	-0.13745	0.0299983	3.17e-06	9596	genus.Dorea.id.1997	20.9897
8	rs62503162	G	A	-0.0974091	0.0194379	7.47e-07	16210	genus.Dorea.id.1997	25.11
17	rs4793307	T	C	0.0574165	0.0122472	4.01e-06	17600	genus.Dorea.id.1997	21.9762
6	rs3005511	G	A	0.0516127	0.0112852	5.29e-06	17610	genus.Dorea.id.1997	20.9143
3	rs345219	G	T	-0.0497368	0.0112621	8.8e-06	17215	genus.Dorea.id.1997	19.5015
16	rs11150408	G	T	0.0488254	0.0109063	7.06e-06	17215	genus.Dorea.id.1997	20.0393
7	rs12537781	C	T	-0.055544	0.0125223	9.15e-06	17608	genus.Dorea.id.1997	19.6724
9	rs62583469	A	T	-0.0634136	0.0142227	5.78e-06	16819	genus.Dorea.id.1997	19.8769
8	rs13279148	A	G	0.0715309	0.0150878	2.25e-06	17605	genus.Dorea.id.1997	22.4744
4	rs1899291	T	C	0.0697217	0.0150285	4.57e-06	17609	genus.Dorea.id.1997	21.5208
6	rs12216169	A	T	0.0881722	0.0193683	5.33e-06	16086	genus.Dorea.id.1997	20.7217
11	rs3752849	A	G	0.163846	0.036608	7.68e-06	5322	genus.Dorea.id.1997	20.0242
20	rs76663501	T	C	0.175349	0.0378576	4.83e-06	4814	genus.Eggerthella.id.819	21.4448
4	rs2877457	A	G	-0.093486	0.0210208	9.03e-06	5083	genus.Eggerthella.id.819	19.7709
3	rs13070736	C	A	-0.121331	0.0272024	7.62e-06	5147	genus.Eggerthella.id.819	19.8866
21	rs2223081	A	G	0.102572	0.0221108	3.89e-06	5147	genus.Eggerthella.id.819	21.5119
11	rs1784446	A	G	0.0907728	0.0198096	5.23e-06	5147	genus.Eggerthella.id.819	20.989
7	rs2240838	G	A	0.0980582	0.0197653	7.36e-07	5147	genus.Eggerthella.id.819	24.6033
2	rs6430926	T	C	0.0879736	0.0197127	8.37e-06	5147	genus.Eggerthella.id.819	19.9087
2	rs3851328	G	T	-0.107774	0.0236527	4.18e-06	5147	genus.Eggerthella.id.819	20.754
15	rs67490567	C	T	0.108495	0.0245457	8.94e-06	5083	genus.Eggerthella.id.819	19.5297
17	rs4985746	A	G	0.110522	0.0247653	5.71e-06	4906	genus.Eggerthella.id.819	19.9084
1	rs112205261	C	T	-0.188618	0.0403613	3.35e-06	5036	genus.Eggerthella.id.819	21.8305
8	rs13258851	G	A	0.137001	0.0302124	7.75e-06	5583	genus.Eisenbergiella.id.11304	20.5553
11	rs11027642	T	C	0.129006	0.0284844	4.92e-06	5583	genus.Eisenbergiella.id.11304	20.5044
3	rs1553971	G	T	0.120965	0.0263054	5.27e-06	5583	genus.Eisenbergiella.id.11304	21.1383
15	rs2683098	T	C	0.107319	0.022515	2.24e-06	5582	genus.Eisenbergiella.id.11304	22.7118
10	rs12257723	C	A	-0.0952742	0.0211569	8.85e-06	5582	genus.Eisenbergiella.id.11304	20.2717
2	rs12710729	A	C	0.0893384	0.0199069	9.84e-06	5583	genus.Eisenbergiella.id.11304	20.1332
15	rs1508033	C	A	0.091546	0.0195787	3.23e-06	5580	genus.Eisenbergiella.id.11304	21.8553
21	rs4462860	A	G	0.0939071	0.0201104	4.16e-06	5460	genus.Eisenbergiella.id.11304	21.7969
4	rs11938607	C	T	0.0978125	0.0216636	8.22e-06	5583	genus.Eisenbergiella.id.11304	20.3786
17	rs11079158	C	T	0.100627	0.022546	7.35e-06	5582	genus.Eisenbergiella.id.11304	19.9128
8	rs3812426	A	G	0.106447	0.0224159	2.72e-06	5583	genus.Eisenbergiella.id.11304	22.5425
11	rs12278566	A	T	-0.121065	0.0251658	1.65e-06	5582	genus.Eisenbergiella.id.11304	23.1344
7	rs2051957	T	C	0.0843291	0.0189864	8.9e-06	7524	genus.Enterorhabdus.id.820	19.7221
10	rs7923280	T	A	0.0860019	0.0169148	5.24e-07	7524	genus.Enterorhabdus.id.820	25.8443
6	rs9470637	T	A	-0.0755513	0.0166263	5.7e-06	7524	genus.Enterorhabdus.id.820	20.6432
19	rs424715	C	T	0.0818743	0.0174855	4.41e-06	7524	genus.Enterorhabdus.id.820	21.9192
4	rs11098863	A	T	-0.0966008	0.0162677	3.06e-09	7524	genus.Enterorhabdus.id.820	35.2528
11	rs3017103	G	A	0.0980897	0.0208995	2.94e-06	7524	genus.Enterorhabdus.id.820	22.0222
8	rs10098492	C	T	0.132323	0.0293688	6.41e-06	7361	genus.Enterorhabdus.id.820	20.2946
2	rs114731706	G	T	0.182308	0.0382298	2.17e-06	5956	genus.Enterorhabdus.id.820	22.7333
2	rs77655283	A	G	0.132988	0.0298306	5.88e-06	7494	genus.Enterorhabdus.id.820	19.8694
12	rs73331712	C	T	0.26199	0.055123	4.85e-06	3109	genus.Enterorhabdus.id.820	22.5747
1	rs61806970	T	C	0.142548	0.0320688	9.09e-06	8644	genus.Erysipelatoclostridium.id.11381	19.754
6	rs3804326	G	A	0.14147	0.0336352	9.85e-06	7028	genus.Erysipelatoclostridium.id.11381	17.6855
1	rs710230	C	T	0.143381	0.0281514	6.33e-07	9016	genus.Erysipelatoclostridium.id.11381	25.9352
10	rs16936671	T	C	-0.0968026	0.0217883	6.04e-06	9488	genus.Erysipelatoclostridium.id.11381	19.735
11	rs58236560	T	G	-0.111157	0.0234426	2.16e-06	9368	genus.Erysipelatoclostridium.id.11381	22.4786
17	rs34528142	G	C	-0.0875551	0.0195556	6.13e-06	9604	genus.Erysipelatoclostridium.id.11381	20.0414
4	rs4697572	G	A	-0.0810636	0.0163308	7.59e-07	9779	genus.Erysipelatoclostridium.id.11381	24.6347
8	rs6474512	C	A	0.067015	0.0143201	3.02e-06	9783	genus.Erysipelatoclostridium.id.11381	21.8958
11	rs2901723	A	C	0.0641339	0.0144295	8.79e-06	9662	genus.Erysipelatoclostridium.id.11381	19.7508
13	rs9590927	A	G	-0.0646003	0.0143479	6.39e-06	9782	genus.Erysipelatoclostridium.id.11381	20.2675
9	rs622418	G	A	-0.0668051	0.0143224	3.68e-06	9783	genus.Erysipelatoclostridium.id.11381	21.7518
5	rs17804233	C	T	-0.0662914	0.0144203	4.59e-06	9783	genus.Erysipelatoclostridium.id.11381	21.1289
17	rs7221249	G	A	0.0839861	0.0142741	4.31e-09	9781	genus.Erysipelatoclostridium.id.11381	34.6119
19	rs45480394	G	T	-0.0687134	0.0151835	7.66e-06	9604	genus.Erysipelatoclostridium.id.11381	20.4761
2	rs1434153	A	G	-0.0684526	0.0152443	6.85e-06	9662	genus.Erysipelatoclostridium.id.11381	20.1593
5	rs340991	G	A	-0.0740482	0.0158891	3.75e-06	9781	genus.Erysipelatoclostridium.id.11381	21.714
5	rs6875357	T	C	0.165673	0.0353831	6.7e-06	7034	genus.ErysipelotrichaceaeUCG003.id.11384	21.9175
6	rs214586	C	T	-0.106455	0.024038	8.5e-06	13505	genus.ErysipelotrichaceaeUCG003.id.11384	19.6095
8	rs11994308	T	C	0.115417	0.0242503	1.33e-06	13558	genus.ErysipelotrichaceaeUCG003.id.11384	22.6488
14	rs79396538	G	C	0.0848148	0.0191146	8.63e-06	13750	genus.ErysipelotrichaceaeUCG003.id.11384	19.6855
18	rs2302840	C	T	-0.0871966	0.017687	1.29e-06	14897	genus.ErysipelotrichaceaeUCG003.id.11384	24.3013
16	rs8053479	G	A	-0.0838212	0.0186509	5.83e-06	13813	genus.ErysipelotrichaceaeUCG003.id.11384	20.195
7	rs73074432	T	C	0.072154	0.0164378	9.99e-06	14217	genus.ErysipelotrichaceaeUCG003.id.11384	19.2652
19	rs11666127	G	A	-0.0719187	0.0161371	7.9e-06	13813	genus.ErysipelotrichaceaeUCG003.id.11384	19.8597
10	rs12251396	G	A	-0.0705399	0.0158766	9.52e-06	14211	genus.ErysipelotrichaceaeUCG003.id.11384	19.7376
11	rs4758231	T	G	-0.0551754	0.0122047	6.55e-06	14890	genus.ErysipelotrichaceaeUCG003.id.11384	20.4353
10	rs28568391	G	A	-0.0583911	0.0118741	6.42e-07	14544	genus.ErysipelotrichaceaeUCG003.id.11384	24.1788
4	rs59068084	G	T	0.0564772	0.0120224	3.12e-06	14544	genus.ErysipelotrichaceaeUCG003.id.11384	22.0651
6	rs62403464	C	T	-0.0731743	0.0156516	3.44e-06	14899	genus.ErysipelotrichaceaeUCG003.id.11384	21.8546
15	rs76502207	C	T	0.144844	0.0289929	6.41e-07	10740	genus.ErysipelotrichaceaeUCG003.id.11384	24.9537
18	rs10164067	G	T	-0.10326	0.0212405	1.13e-06	14427	genus.ErysipelotrichaceaeUCG003.id.11384	23.6306
7	rs17798136	A	G	0.158818	0.0347674	3.24e-06	7421	genus.ErysipelotrichaceaeUCG003.id.11384	20.861
2	rs75949021	C	T	-0.169667	0.0374238	3.58e-06	6721	genus.ErysipelotrichaceaeUCG003.id.11384	20.548
16	rs74988980	A	G	-0.133141	0.0348574	8.64e-06	5944	genus.ErysipelotrichaceaeUCG003.id.11384	14.5844
13	rs113127095	G	A	0.151009	0.0323434	3.33e-06	8433	genus.Escherichia.Shigella.id.3504	21.7938
7	rs113513883	G	A	0.172283	0.038041	5.28e-06	6280	genus.Escherichia.Shigella.id.3504	20.5042
21	rs73208162	G	A	-0.119296	0.024839	2.19e-06	11073	genus.Escherichia.Shigella.id.3504	23.0623
10	rs117092367	T	A	0.117362	0.0264533	9.65e-06	10304	genus.Escherichia.Shigella.id.3504	19.6793
16	rs35555519	G	C	0.101976	0.0222883	4.92e-06	12002	genus.Escherichia.Shigella.id.3504	20.93
5	rs118526	A	C	-0.0594401	0.013598	8e-06	11853	genus.Escherichia.Shigella.id.3504	19.1045
11	rs1154904	G	A	-0.0613376	0.0130644	3.04e-06	12002	genus.Escherichia.Shigella.id.3504	22.0395
7	rs4731451	A	G	-0.0609885	0.0135157	7.47e-06	12001	genus.Escherichia.Shigella.id.3504	20.3585
2	rs57024273	C	T	0.0626172	0.0139919	9.7e-06	11853	genus.Escherichia.Shigella.id.3504	20.0246
16	rs112767262	C	T	0.0732963	0.0163589	8.21e-06	11771	genus.Escherichia.Shigella.id.3504	20.0717
3	rs11706043	A	T	0.075657	0.0164155	5.87e-06	12001	genus.Escherichia.Shigella.id.3504	21.2381
1	rs2798105	G	A	-0.100851	0.0222045	8.25e-06	11296	genus.Escherichia.Shigella.id.3504	20.6253
7	rs2267739	C	G	0.115505	0.0237628	1.42e-06	11853	genus.Escherichia.Shigella.id.3504	23.6231
17	rs7502686	C	G	-0.136384	0.0302576	5.9e-06	9990	genus.Escherichia.Shigella.id.3504	20.3127
1	rs10927394	T	G	-0.232262	0.0512364	7.02e-06	3495	genus.Faecalibacterium.id.2057	20.5376
6	rs6910935	G	A	0.134864	0.0277032	1.38e-06	12640	genus.Faecalibacterium.id.2057	23.6954
16	rs75499067	T	C	0.227585	0.0465522	1.76e-06	4526	genus.Faecalibacterium.id.2057	23.8899
10	rs61875484	G	C	0.0817953	0.018369	9.18e-06	16718	genus.Faecalibacterium.id.2057	19.8259
2	rs114946999	T	C	-0.0861565	0.01896	5.7e-06	15673	genus.Faecalibacterium.id.2057	20.6463
12	rs12320842	G	C	0.094833	0.0163962	7.57e-09	17638	genus.Faecalibacterium.id.2057	33.4489
1	rs12753492	C	A	0.0641305	0.0149933	8.8e-06	17525	genus.Faecalibacterium.id.2057	18.2929
15	rs28376661	G	C	0.0504817	0.0109368	3.66e-06	18087	genus.Faecalibacterium.id.2057	21.303
13	rs9536330	C	T	-0.048317	0.010797	5.33e-06	18082	genus.Faecalibacterium.id.2057	20.0237
14	rs1271565	T	C	-0.0576251	0.0119649	1.3e-06	17638	genus.Faecalibacterium.id.2057	23.1929
1	rs79656633	C	T	0.145631	0.0323019	8.14e-06	9080	genus.Faecalibacterium.id.2057	20.3215
8	rs11776390	C	T	-0.078354	0.017183	6.4e-06	16718	genus.Faecalibacterium.id.2057	20.7907
21	rs2835874	C	T	-0.0866356	0.0196496	7.54e-06	17567	genus.Faecalibacterium.id.2057	19.4374
16	rs62029761	G	A	0.128753	0.0276002	3.89e-06	9655	genus.FamilyXIIIAD3011group.id.11293	21.757
3	rs9837139	G	A	0.10752	0.0240482	8.71e-06	13527	genus.FamilyXIIIAD3011group.id.11293	19.9872
2	rs11126423	T	C	0.0904399	0.0196301	5.91e-06	13735	genus.FamilyXIIIAD3011group.id.11293	21.2232
15	rs12911842	T	A	-0.0811976	0.0183335	6.91e-06	14125	genus.FamilyXIIIAD3011group.id.11293	19.6125
20	rs62200412	T	C	-0.0800851	0.0163834	5.8e-07	13661	genus.FamilyXIIIAD3011group.id.11293	23.8908
9	rs739451	T	C	0.0649589	0.0147534	7.88e-06	14197	genus.FamilyXIIIAD3011group.id.11293	19.3834
5	rs149302	C	T	-0.0645635	0.0143225	7.48e-06	14192	genus.FamilyXIIIAD3011group.id.11293	20.3178
3	rs9852893	G	C	0.0657834	0.0129056	3.88e-07	14184	genus.FamilyXIIIAD3011group.id.11293	25.9785
1	rs16840310	G	A	-0.0608052	0.0122149	6.75e-07	14201	genus.FamilyXIIIAD3011group.id.11293	24.7765
1	rs72730932	A	C	-0.0899559	0.0177107	6.89e-07	13102	genus.FamilyXIIIAD3011group.id.11293	25.7943
12	rs12812672	C	T	-0.096065	0.020828	2.56e-06	13565	genus.FamilyXIIIAD3011group.id.11293	21.2701
7	rs17156849	A	G	-0.112891	0.0245292	4.19e-06	13352	genus.FamilyXIIIAD3011group.id.11293	21.178
17	rs112362903	G	A	-0.149047	0.0333271	7.88e-06	8579	genus.FamilyXIIIUCG001.id.11294	19.9963
3	rs76463770	G	A	0.19313	0.0419866	3.77e-06	5651	genus.FamilyXIIIUCG001.id.11294	21.1506
17	rs8076666	G	A	0.088655	0.0198094	8.02e-06	12265	genus.FamilyXIIIUCG001.id.11294	20.0259
21	rs2276529	G	C	-0.0759406	0.0165099	5.36e-06	12748	genus.FamilyXIIIUCG001.id.11294	21.1539
3	rs1426266	C	T	-0.0665521	0.0137151	1.25e-06	12751	genus.FamilyXIIIUCG001.id.11294	23.5429
6	rs62414802	T	C	-0.0611904	0.013457	4.29e-06	12750	genus.FamilyXIIIUCG001.id.11294	20.673
1	rs12049454	C	T	-0.0647298	0.0134065	1.17e-06	12748	genus.FamilyXIIIUCG001.id.11294	23.3081
11	rs7119679	A	G	-0.0809085	0.0174782	3.52e-06	12445	genus.FamilyXIIIUCG001.id.11294	21.4252
15	rs116979587	A	T	-0.121679	0.0260821	3.05e-06	11989	genus.FamilyXIIIUCG001.id.11294	21.7608
1	rs3842897	A	G	-0.112639	0.0242751	5.2e-06	12407	genus.FamilyXIIIUCG001.id.11294	21.5272
5	rs114873521	T	C	-0.130067	0.0294087	7.13e-06	9156	genus.Flavonifractor.id.2059	19.5563
1	rs12038887	G	C	0.0942719	0.0211646	9.37e-06	10583	genus.Flavonifractor.id.2059	19.8364
11	rs34066017	G	A	0.0764294	0.0159789	1.52e-06	10705	genus.Flavonifractor.id.2059	22.8741
1	rs12030302	G	A	-0.0692276	0.0137467	5.61e-07	10805	genus.Flavonifractor.id.2059	25.356
10	rs806808	C	T	0.0667272	0.0136557	1.18e-06	10801	genus.Flavonifractor.id.2059	23.8723
16	rs798674	C	G	0.0637125	0.0141608	7.02e-06	10583	genus.Flavonifractor.id.2059	20.2391
1	rs11811696	C	T	-0.116063	0.0241012	2.07e-06	10221	genus.Flavonifractor.id.2059	23.1859
16	rs11642826	C	G	0.14686	0.0325191	6.65e-06	8151	genus.Flavonifractor.id.2059	20.3904
15	rs8028026	G	A	-0.0792146	0.0180505	8.06e-06	16522	genus.Fusicatenibacter.id.11305	19.2566
20	rs167879	T	C	-0.0659543	0.0148763	5.87e-06	16542	genus.Fusicatenibacter.id.11305	19.6538
5	rs62353480	G	A	-0.0701397	0.0145589	1.57e-06	16119	genus.Fusicatenibacter.id.11305	23.2069
12	rs73103914	G	A	-0.0597324	0.0134458	8.3e-06	17384	genus.Fusicatenibacter.id.11305	19.7333
3	rs704418	C	T	0.0739124	0.0151073	7.77e-07	16626	genus.Fusicatenibacter.id.11305	23.9337
21	rs10439674	G	A	-0.0572129	0.0130007	7.68e-06	17381	genus.Fusicatenibacter.id.11305	19.3645
1	rs4378146	C	A	-0.0616691	0.0125259	7.2e-07	17384	genus.Fusicatenibacter.id.11305	24.2364
17	rs1864685	C	A	-0.0494799	0.0108105	4.96e-06	17374	genus.Fusicatenibacter.id.11305	20.9468
7	rs60254196	G	A	-0.0492427	0.0109365	5.47e-06	16978	genus.Fusicatenibacter.id.11305	20.2711
9	rs2039204	A	T	-0.0497414	0.0107941	3.94e-06	17383	genus.Fusicatenibacter.id.11305	21.233
2	rs792108	C	T	-0.0508345	0.0113843	8.5e-06	16978	genus.Fusicatenibacter.id.11305	19.9366
10	rs7069626	C	T	0.0509014	0.0111381	5.42e-06	17384	genus.Fusicatenibacter.id.11305	20.8828
18	rs206581	G	A	-0.0568339	0.0127894	8.96e-06	17384	genus.Fusicatenibacter.id.11305	19.7453
17	rs9905659	A	G	-0.061617	0.0136576	7.31e-06	17384	genus.Fusicatenibacter.id.11305	20.3518
8	rs2132128	A	G	-0.0771914	0.0160344	1.08e-06	17370	genus.Fusicatenibacter.id.11305	23.1729
2	rs62187631	C	T	-0.0710571	0.015924	4.55e-06	16522	genus.Fusicatenibacter.id.11305	19.9094
10	rs2025938	A	G	-0.0967298	0.0205426	2.99e-06	15626	genus.Fusicatenibacter.id.11305	22.1695
10	rs3303	C	T	-0.0953657	0.020407	3.94e-06	16877	genus.Fusicatenibacter.id.11305	21.8361
20	rs6515626	A	G	0.141575	0.0313559	7.29e-06	7796	genus.Fusicatenibacter.id.11305	20.3809
16	rs8063430	C	T	-0.104026	0.022217	4.93e-06	15552	genus.Fusicatenibacter.id.11305	21.9211
1	rs72939513	G	A	-0.21399	0.0490592	7.98e-06	3435	genus.Gordonibacter.id.821	19.0148
12	rs61934597	T	C	-0.172495	0.0388567	8.37e-06	3684	genus.Gordonibacter.id.821	19.6962
1	rs3765837	G	T	-0.190729	0.0433608	7.17e-06	3556	genus.Gordonibacter.id.821	19.3371
7	rs322296	A	G	0.17869	0.037722	4.02e-06	3595	genus.Gordonibacter.id.821	22.4268
7	rs71545975	G	A	-0.153972	0.0338918	7.04e-06	3556	genus.Gordonibacter.id.821	20.6277
12	rs7294633	T	C	0.12867	0.0249946	3.44e-07	3723	genus.Gordonibacter.id.821	26.4867
2	rs13412653	C	A	0.107597	0.0239228	8.61e-06	3723	genus.Gordonibacter.id.821	20.2184
17	rs7220558	T	A	0.116884	0.0234834	6.71e-07	3723	genus.Gordonibacter.id.821	24.7604
9	rs4596722	G	A	0.102908	0.0231571	9.06e-06	3723	genus.Gordonibacter.id.821	19.7378
7	rs117347059	C	G	-0.128261	0.0285123	9.17e-06	3684	genus.Gordonibacter.id.821	20.2251
4	rs35042269	A	C	-0.180293	0.0403296	8.11e-06	3595	genus.Gordonibacter.id.821	19.974
7	rs768830	A	G	0.149852	0.0333315	7.76e-06	3723	genus.Gordonibacter.id.821	20.2016
4	rs72714787	A	C	0.181405	0.0377102	1.43e-06	3723	genus.Gordonibacter.id.821	23.1285
17	rs16955299	A	G	-0.196423	0.0433538	6.37e-06	3572	genus.Gordonibacter.id.821	20.5157
10	rs76022354	T	C	0.244638	0.0505504	1.83e-06	3618	genus.Haemophilus.id.3698	23.4076
12	rs35509	A	G	0.128249	0.0268779	2.01e-06	8430	genus.Haemophilus.id.3698	22.7622
6	rs12191680	G	C	0.106544	0.0200323	1.47e-07	9115	genus.Haemophilus.id.3698	28.2815
6	rs9382510	T	C	-0.093521	0.0172649	7.12e-08	9117	genus.Haemophilus.id.3698	29.3358
13	rs9574096	T	A	-0.0736375	0.0155227	2.18e-06	9118	genus.Haemophilus.id.3698	22.4992
11	rs10840326	G	C	-0.0677384	0.0151463	7.37e-06	8888	genus.Haemophilus.id.3698	19.9968
6	rs9328464	C	T	0.0723095	0.0148799	1.42e-06	9119	genus.Haemophilus.id.3698	23.6098
22	rs4822728	C	T	0.0705861	0.0151388	3.48e-06	9119	genus.Haemophilus.id.3698	21.7351
13	rs12876183	A	T	0.0749201	0.016711	9.62e-06	9110	genus.Haemophilus.id.3698	20.0955
9	rs10781340	A	G	0.0948915	0.0203221	4.32e-06	9037	genus.Haemophilus.id.3698	21.7983
16	rs111582866	A	G	-0.124265	0.026016	1.27e-06	8370	genus.Haemophilus.id.3698	22.8095
7	rs56310940	C	G	-0.108393	0.0247052	7.23e-06	9119	genus.Haemophilus.id.3698	19.2457
9	rs78909003	C	T	-0.246256	0.0503924	1.67e-06	3559	genus.Haemophilus.id.3698	23.867
17	rs9895850	C	T	-0.192957	0.0416755	2.14e-06	4592	genus.Haemophilus.id.3698	21.4274
6	rs761624	G	C	0.0959801	0.0179537	1.38e-07	7706	genus.Holdemanella.id.11393	28.572
6	rs607782	C	T	-0.0854214	0.0172515	7.19e-07	7456	genus.Holdemanella.id.11393	24.5111
19	rs8113760	A	G	0.078999	0.01734	4.62e-06	7456	genus.Holdemanella.id.11393	20.7504
3	rs35228298	A	G	0.0934832	0.0202886	7.3e-06	7456	genus.Holdemanella.id.11393	21.225
10	rs12415649	C	G	0.0839384	0.0190567	7.88e-06	7662	genus.Holdemanella.id.11393	19.396
9	rs4541991	C	T	-0.0927334	0.0194435	2.1e-06	7657	genus.Holdemanella.id.11393	22.7411
4	rs12513188	A	G	0.0903906	0.0195276	4.65e-06	7700	genus.Holdemanella.id.11393	21.4208
19	rs73011279	C	T	-0.0961669	0.0199336	1.36e-06	7456	genus.Holdemanella.id.11393	23.2681
7	rs1830029	G	C	-0.0954096	0.021093	5.35e-06	7456	genus.Holdemanella.id.11393	20.4545
8	rs34187114	A	C	-0.104505	0.022601	5.13e-06	7704	genus.Holdemanella.id.11393	21.3752
19	rs62113381	C	T	-0.105447	0.0232029	5.54e-06	7310	genus.Holdemanella.id.11393	20.6474
1	rs1926302	A	G	-0.107972	0.0231421	7.5e-06	7702	genus.Holdemanella.id.11393	21.7622
10	rs75764681	C	T	-0.283103	0.0598999	1.94e-06	3003	genus.Holdemanella.id.11393	22.3227
13	rs17586763	C	T	-0.227285	0.0510135	7.72e-06	3817	genus.Holdemanella.id.11393	19.84
5	rs77293403	G	A	0.164556	0.0341775	1.77e-06	7585	genus.Holdemania.id.2157	23.1758
13	rs116500994	T	G	-0.13755	0.0293386	2.34e-06	8432	genus.Holdemania.id.2157	21.9757
10	rs80149660	T	C	-0.232987	0.0519183	6.04e-06	3283	genus.Holdemania.id.2157	20.1261
14	rs41438744	G	C	-0.12487	0.027013	2.44e-06	8839	genus.Holdemania.id.2157	21.3637
15	rs111745969	G	A	0.120677	0.0265781	3.71e-06	8233	genus.Holdemania.id.2157	20.6108
17	rs55888180	G	C	0.128671	0.0282795	5.89e-06	8464	genus.Holdemania.id.2157	20.6974
8	rs113593397	G	A	-0.128935	0.0282526	9.36e-06	8296	genus.Holdemania.id.2157	20.8218
6	rs9500080	T	C	0.0926764	0.0178886	4.09e-07	9106	genus.Holdemania.id.2157	26.8343
7	rs12701617	G	A	-0.0660617	0.0149427	9.52e-06	9106	genus.Holdemania.id.2157	19.541
17	rs11080063	A	G	-0.0665238	0.0149837	6.67e-06	9103	genus.Holdemania.id.2157	19.7069
13	rs9529719	C	T	0.074038	0.0160494	5.97e-06	9107	genus.Holdemania.id.2157	21.2762
20	rs6133067	C	T	0.0910829	0.0178561	5.17e-07	8863	genus.Holdemania.id.2157	26.0137
11	rs1867876	C	T	0.0842919	0.0162192	2.74e-07	9109	genus.Holdemania.id.2157	27.0034
3	rs967319	C	T	0.0788638	0.0176744	8.38e-06	9108	genus.Holdemania.id.2157	19.9054
5	rs4146507	T	C	0.079488	0.0177002	7.23e-06	9108	genus.Holdemania.id.2157	20.1628
12	rs150096134	A	T	0.162139	0.0332089	2.38e-06	6906	genus.Holdemania.id.2157	23.8309
10	rs10885477	C	T	-0.135137	0.0301894	8.6e-06	8690	genus.Holdemania.id.2157	20.0325
7	rs73139538	A	G	-0.148594	0.0327469	7.77e-06	8095	genus.Holdemania.id.2157	20.5851
14	rs2154047	A	C	-0.192557	0.0420093	9.97e-06	3623	genus.Howardella.id.2000	20.9985
18	rs1484873	G	A	-0.227831	0.046335	2.56e-06	3608	genus.Howardella.id.2000	24.1639
15	rs10048062	T	C	-0.147352	0.0336531	8.59e-06	3800	genus.Howardella.id.2000	19.1617
1	rs61771805	T	A	-0.136779	0.0296811	4.03e-06	3612	genus.Howardella.id.2000	21.2244
11	rs901099	G	T	-0.12718	0.0250924	6.53e-07	3647	genus.Howardella.id.2000	25.6753
17	rs12452946	G	A	-0.105833	0.0228941	3.8e-06	3800	genus.Howardella.id.2000	21.3584
4	rs609430	G	T	-0.112045	0.0239328	3.34e-06	3798	genus.Howardella.id.2000	21.9065
18	rs672217	A	G	0.164146	0.0349993	3.52e-06	3611	genus.Howardella.id.2000	21.9837
2	rs3791893	G	A	0.147035	0.034023	9.5e-06	3795	genus.Howardella.id.2000	18.6668
7	rs17167098	A	G	-0.169366	0.0352068	1.12e-06	3586	genus.Howardella.id.2000	23.1289
7	rs36081916	C	T	-0.18123	0.0402987	4.7e-06	3216	genus.Howardella.id.2000	20.2119
15	rs72759041	T	G	-0.126025	0.0282242	3.86e-06	3910	genus.Hungatella.id.11306	19.9272
8	rs13249325	G	T	-0.100023	0.0225883	9.69e-06	4209	genus.Hungatella.id.11306	19.5984
4	rs13128780	C	T	-0.149725	0.0312777	1.75e-06	3999	genus.Hungatella.id.11306	22.9035
14	rs17092615	A	G	0.152235	0.0337867	7.38e-06	4009	genus.Hungatella.id.11306	20.2917
5	rs10044993	A	C	0.139547	0.0316748	8.07e-06	4209	genus.Hungatella.id.11306	19.4002
6	rs9348442	T	C	0.099082	0.0221625	6.26e-06	12303	genus.Intestinibacter.id.11345	19.9839
20	rs6062862	G	A	0.0924508	0.0204658	6.68e-06	12189	genus.Intestinibacter.id.11345	20.4029
5	rs6875660	T	C	0.0890455	0.0193905	3.06e-06	12293	genus.Intestinibacter.id.11345	21.0851
3	rs68093214	T	C	0.0662258	0.0149877	9.26e-06	11886	genus.Intestinibacter.id.11345	19.5213
2	rs893394	A	G	0.0583322	0.0130729	7.85e-06	11886	genus.Intestinibacter.id.11345	19.9066
11	rs2098844	T	C	-0.0575295	0.0128416	6.79e-06	12291	genus.Intestinibacter.id.11345	20.0667
4	rs2702387	G	A	0.0608559	0.0132145	4.26e-06	12291	genus.Intestinibacter.id.11345	21.2046
5	rs447950	G	A	0.0628342	0.0136652	5.64e-06	12303	genus.Intestinibacter.id.11345	21.1391
4	rs10805326	A	G	0.0775151	0.0139665	3.55e-08	12303	genus.Intestinibacter.id.11345	30.7984
15	rs4327025	A	G	-0.0810346	0.0154397	1.64e-07	12303	genus.Intestinibacter.id.11345	27.5419
9	rs16938435	C	T	-0.112189	0.0235439	1.8e-06	12303	genus.Intestinibacter.id.11345	22.7023
11	rs478972	C	T	-0.142681	0.0297116	1.82e-06	10333	genus.Intestinibacter.id.11345	23.0566
6	rs62430350	C	T	0.151096	0.0351476	6.84e-06	7650	genus.Intestinibacter.id.11345	18.4756
16	rs118030283	A	G	-0.151829	0.0324471	2.67e-06	8830	genus.Intestinibacter.id.11345	21.8907
2	rs72982915	T	C	0.183158	0.0402743	4.91e-06	5591	genus.Intestinimonas.id.2062	20.6748
11	rs12226153	G	A	-0.151142	0.0306922	5.12e-07	9023	genus.Intestinimonas.id.2062	24.2449
8	rs17067892	T	C	0.107194	0.0250013	6.38e-06	11544	genus.Intestinimonas.id.2062	18.3797
2	rs716604	G	A	0.0818068	0.0165992	8.57e-07	12090	genus.Intestinimonas.id.2062	24.2846
3	rs2276760	G	A	-0.0685233	0.0152546	7.84e-06	12081	genus.Intestinimonas.id.2062	20.1746
6	rs6934519	T	C	0.0692373	0.0151154	8.57e-06	12089	genus.Intestinimonas.id.2062	20.9784
13	rs1000888	G	C	-0.0585038	0.013219	9.71e-06	12090	genus.Intestinimonas.id.2062	19.5838
10	rs11258178	G	A	0.0660742	0.0134139	6.98e-07	11766	genus.Intestinimonas.id.2062	24.2595
7	rs1859797	A	G	0.060368	0.0131793	4.12e-06	11766	genus.Intestinimonas.id.2062	20.9777
3	rs11928843	A	G	-0.0607331	0.0132035	4.21e-06	11766	genus.Intestinimonas.id.2062	21.1543
1	rs12566247	A	T	0.0637084	0.0135355	2.19e-06	12076	genus.Intestinimonas.id.2062	22.1498
15	rs7170984	C	T	-0.0658116	0.0140767	2.98e-06	12090	genus.Intestinimonas.id.2062	21.8539
16	rs2930225	T	G	0.0729524	0.0152948	1.35e-06	12003	genus.Intestinimonas.id.2062	22.7466
7	rs10262702	C	T	0.0918017	0.0194885	2.06e-06	11766	genus.Intestinimonas.id.2062	22.1857
3	rs62240188	A	G	0.130074	0.0267179	2.2e-06	10252	genus.Intestinimonas.id.2062	23.6968
20	rs4113676	C	A	-0.218507	0.0490152	7.42e-06	3170	genus.Intestinimonas.id.2062	19.8607
5	rs2731794	T	C	0.120632	0.0257529	1.92e-06	11079	genus.Intestinimonas.id.2062	21.9379
16	rs4784055	C	T	-0.175324	0.038599	8.72e-07	3193	genus.Intestinimonas.id.2062	20.6185
6	rs62427239	A	C	0.162658	0.0367647	9.41e-06	6385	genus.Intestinimonas.id.2062	19.5683
4	rs994794	C	G	-0.141905	0.0315074	7.31e-06	9250	genus.Intestinimonas.id.2062	20.2804
12	rs1997204	C	T	-0.108075	0.0242022	5.97e-06	14138	genus.Lachnoclostridium.id.11308	19.9378
17	rs72829893	T	G	0.117472	0.0268103	5.58e-06	12404	genus.Lachnoclostridium.id.11308	19.1954
3	rs62285313	G	A	0.0864203	0.0181565	1.58e-06	16991	genus.Lachnoclostridium.id.11308	22.6524
17	rs78068103	G	A	0.0886199	0.0194248	3.67e-06	17477	genus.Lachnoclostridium.id.11308	20.8113
18	rs2385421	G	A	0.0746186	0.0180734	7.14e-06	17903	genus.Lachnoclostridium.id.11308	17.0438
12	rs61915992	T	A	0.0803876	0.0172209	2.67e-06	16773	genus.Lachnoclostridium.id.11308	21.7879
18	rs789029	T	C	-0.0641289	0.0137974	3.75e-06	17922	genus.Lachnoclostridium.id.11308	21.6005
20	rs6112314	C	A	-0.0561715	0.0108174	2.43e-07	17842	genus.Lachnoclostridium.id.11308	26.961
16	rs62028349	C	G	0.0469989	0.0105971	9.17e-06	17922	genus.Lachnoclostridium.id.11308	19.6677
3	rs615997	C	T	0.0511752	0.0106491	2.03e-06	17911	genus.Lachnoclostridium.id.11308	23.0913
1	rs12566975	C	T	-0.0468097	0.0105787	9.57e-06	17921	genus.Lachnoclostridium.id.11308	19.5776
2	rs1528479	A	G	-0.0497798	0.0111919	9.64e-06	17477	genus.Lachnoclostridium.id.11308	19.781
4	rs3821998	A	C	-0.0864066	0.0192519	6.72e-06	17920	genus.Lachnoclostridium.id.11308	20.1417
3	rs1031599	T	G	-0.078627	0.0175644	6.31e-06	17398	genus.Lachnoclostridium.id.11308	20.0367
6	rs2326833	G	C	-0.078495	0.017109	4.6e-06	15632	genus.Lachnospira.id.2004	21.0464
5	rs13157098	G	A	-0.0768058	0.0155312	5.99e-07	15947	genus.Lachnospira.id.2004	24.4525
2	rs56791201	C	T	0.051823	0.0110697	2.93e-06	16486	genus.Lachnospira.id.2004	21.9141
3	rs4686798	C	T	0.0531826	0.0113747	2.74e-06	16497	genus.Lachnospira.id.2004	21.8576
12	rs2520509	G	A	0.0519063	0.011578	7.42e-06	16500	genus.Lachnospira.id.2004	20.0966
11	rs4923324	A	G	-0.0617321	0.0133387	2.44e-06	16490	genus.Lachnospira.id.2004	21.4163
4	rs159484	A	G	0.0794668	0.0176999	6.68e-06	16487	genus.Lachnospira.id.2004	20.1548
2	rs72793667	G	A	-0.116881	0.0246589	1.63e-06	12396	genus.LachnospiraceaeFCS020group.id.11314	22.463
1	rs12078956	G	C	0.106101	0.0222904	2.15e-06	13101	genus.LachnospiraceaeFCS020group.id.11314	22.6535
4	rs2322265	T	C	-0.0666305	0.0141577	5.21e-06	13772	genus.LachnospiraceaeFCS020group.id.11314	22.1463
2	rs62140927	T	C	0.0613709	0.0131055	2.38e-06	13771	genus.LachnospiraceaeFCS020group.id.11314	21.9259
13	rs9788306	T	C	-0.062804	0.0130744	1.39e-06	13772	genus.LachnospiraceaeFCS020group.id.11314	23.071
4	rs9308097	G	A	0.055381	0.0123659	7.47e-06	13542	genus.LachnospiraceaeFCS020group.id.11314	20.0541
10	rs3999074	T	G	-0.0550587	0.0121847	6.55e-06	13772	genus.LachnospiraceaeFCS020group.id.11314	20.4155
8	rs10093861	A	G	-0.0568869	0.0121152	3.06e-06	13772	genus.LachnospiraceaeFCS020group.id.11314	22.0445
3	rs2862811	C	T	0.0564927	0.0121736	3.92e-06	13772	genus.LachnospiraceaeFCS020group.id.11314	21.532
1	rs9919338	C	G	-0.0553339	0.0120621	4.91e-06	13768	genus.LachnospiraceaeFCS020group.id.11314	21.0413
6	rs4452603	G	T	0.0604208	0.0135965	8.98e-06	13487	genus.LachnospiraceaeFCS020group.id.11314	19.745
19	rs7249113	A	G	0.0679483	0.0133496	3.72e-07	13534	genus.LachnospiraceaeFCS020group.id.11314	25.9034
10	rs1254846	A	G	0.105963	0.0232501	5.6e-06	13172	genus.LachnospiraceaeFCS020group.id.11314	20.7677
5	rs113859143	C	G	-0.108906	0.0242055	2.55e-06	13238	genus.LachnospiraceaeFCS020group.id.11314	20.2401
16	rs369444	G	C	0.125481	0.0259008	3.15e-06	12465	genus.LachnospiraceaeFCS020group.id.11314	23.4673
11	rs35035870	C	T	-0.190615	0.0414403	2.62e-06	5642	genus.LachnospiraceaeFCS020group.id.11314	21.1503
19	rs1363769	C	T	-0.200628	0.0449372	1.58e-06	3555	genus.LachnospiraceaeFCS020group.id.11314	19.9218
9	rs1331592	G	C	0.0948806	0.0208369	5.34e-06	6328	genus.LachnospiraceaeNC2004group.id.11316	20.7278
9	rs1928659	C	T	0.102522	0.0226445	6.17e-06	5516	genus.LachnospiraceaeNC2004group.id.11316	20.4904
13	rs1929743	C	T	0.0837206	0.0190318	9.06e-06	6330	genus.LachnospiraceaeNC2004group.id.11316	19.3449
5	rs3756315	G	A	-0.0883469	0.0188397	3.33e-06	6328	genus.LachnospiraceaeNC2004group.id.11316	21.9836
20	rs6116753	A	G	0.0994748	0.0209139	2.92e-06	6278	genus.LachnospiraceaeNC2004group.id.11316	22.616
1	rs12127733	A	G	0.115182	0.0246006	3.11e-06	6226	genus.LachnospiraceaeNC2004group.id.11316	21.9146
6	rs12208226	A	C	-0.154739	0.0340372	9.75e-06	5620	genus.LachnospiraceaeNC2004group.id.11316	20.6603
18	rs17067076	A	G	-0.154631	0.0352194	5.61e-06	4449	genus.LachnospiraceaeNC2004group.id.11316	19.268
17	rs117467633	C	T	-0.169687	0.0383169	9.13e-06	5077	genus.LachnospiraceaeNC2004group.id.11316	19.6042
13	rs12863463	A	G	-0.156365	0.0345372	6.04e-06	5516	genus.LachnospiraceaeNC2004group.id.11316	20.4903
4	rs13110238	G	C	-0.0636978	0.0142041	4.48e-06	15019	genus.LachnospiraceaeND3007group.id.11317	20.1077
16	rs9932954	G	A	-0.0561864	0.0115984	1.25e-06	15222	genus.LachnospiraceaeND3007group.id.11317	23.4643
3	rs2861203	A	G	0.0572304	0.0127279	7.37e-06	15305	genus.LachnospiraceaeND3007group.id.11317	20.2155
10	rs72776675	C	T	-0.0647067	0.014797	8.72e-06	15302	genus.LachnospiraceaeND3007group.id.11317	19.1203
3	rs7616165	T	G	-0.230542	0.0483465	2.77e-06	4094	genus.LachnospiraceaeNK4A136group.id.11319	22.7279
3	rs76193507	G	A	-0.22973	0.0499776	2.93e-06	3578	genus.LachnospiraceaeNK4A136group.id.11319	21.1175
19	rs73044693	G	A	-0.10758	0.0229884	3.57e-06	12773	genus.LachnospiraceaeNK4A136group.id.11319	21.8965
19	rs12611395	G	A	-0.0902532	0.0199652	5.83e-06	16486	genus.LachnospiraceaeNK4A136group.id.11319	20.4326
8	rs7832116	G	A	-0.0714756	0.0151703	3.57e-06	17219	genus.LachnospiraceaeNK4A136group.id.11319	22.1961
17	rs11263806	G	A	-0.0524615	0.0116758	5.07e-06	17236	genus.LachnospiraceaeNK4A136group.id.11319	20.1864
7	rs10952110	T	G	0.0487709	0.0109614	9.08e-06	16764	genus.LachnospiraceaeNK4A136group.id.11319	19.794
1	rs954878	G	A	-0.0520656	0.0109082	1.78e-06	17227	genus.LachnospiraceaeNK4A136group.id.11319	22.7795
8	rs28540839	C	A	0.0508285	0.0110591	9.34e-06	16764	genus.LachnospiraceaeNK4A136group.id.11319	21.1214
5	rs160061	G	A	0.0513831	0.0108094	2.12e-06	17234	genus.LachnospiraceaeNK4A136group.id.11319	22.5936
10	rs7073658	G	T	-0.0499621	0.0109693	5.27e-06	17236	genus.LachnospiraceaeNK4A136group.id.11319	20.7432
3	rs4955932	C	T	-0.0492283	0.0109388	7.05e-06	17236	genus.LachnospiraceaeNK4A136group.id.11319	20.2508
14	rs68104925	C	T	-0.0549104	0.0115385	2.37e-06	17227	genus.LachnospiraceaeNK4A136group.id.11319	22.6443
11	rs12362320	C	G	0.0573168	0.0115466	8.04e-07	16764	genus.LachnospiraceaeNK4A136group.id.11319	24.6378
17	rs2880566	C	T	0.0599578	0.0134693	5.61e-06	17232	genus.LachnospiraceaeNK4A136group.id.11319	19.8132
5	rs59805249	C	T	0.0936162	0.0207982	9.45e-06	15195	genus.LachnospiraceaeNK4A136group.id.11319	20.2578
1	rs78848836	G	A	-0.118868	0.0259753	3.38e-06	9506	genus.LachnospiraceaeUCG001.id.11321	20.9371
6	rs9403580	T	C	0.107801	0.0229777	3.47e-06	10095	genus.LachnospiraceaeUCG001.id.11321	22.006
1	rs12131224	T	C	0.117095	0.02591	7.4e-06	9676	genus.LachnospiraceaeUCG001.id.11321	20.42
19	rs8104225	G	A	0.0892098	0.0197665	8.04e-06	9908	genus.LachnospiraceaeUCG001.id.11321	20.3647
3	rs985416	T	C	0.0970258	0.0181807	1.46e-07	9917	genus.LachnospiraceaeUCG001.id.11321	28.4752
3	rs437876	C	T	0.0784637	0.0144768	7.17e-08	10150	genus.LachnospiraceaeUCG001.id.11321	29.3703
9	rs10815577	G	C	-0.0683706	0.0143691	1.72e-06	10149	genus.LachnospiraceaeUCG001.id.11321	22.6359
14	rs4981345	C	T	-0.0681973	0.0149831	6.09e-06	9961	genus.LachnospiraceaeUCG001.id.11321	20.7129
1	rs2050911	A	G	0.0751466	0.0153934	1.11e-06	10148	genus.LachnospiraceaeUCG001.id.11321	23.8266
7	rs62496417	G	T	-0.0748504	0.0165681	5.88e-06	10150	genus.LachnospiraceaeUCG001.id.11321	20.4061
12	rs2371284	C	T	-0.0761893	0.0170127	7.56e-06	9961	genus.LachnospiraceaeUCG001.id.11321	20.0519
17	rs7213933	A	T	-0.0816269	0.01838	9.02e-06	9961	genus.LachnospiraceaeUCG001.id.11321	19.7191
8	rs7341608	C	T	-0.0784757	0.0177648	9.48e-06	9917	genus.LachnospiraceaeUCG001.id.11321	19.5103
1	rs79476906	A	T	-0.087088	0.0197008	8.27e-06	9917	genus.LachnospiraceaeUCG001.id.11321	19.5371
9	rs573933	C	T	-0.107898	0.0232346	3.11e-06	10150	genus.LachnospiraceaeUCG001.id.11321	21.5612
16	rs74034332	A	G	0.168045	0.0382637	3.33e-06	6004	genus.LachnospiraceaeUCG001.id.11321	19.2813
3	rs7629954	G	A	0.108441	0.023825	5.77e-06	12568	genus.LachnospiraceaeUCG004.id.11324	20.7134
12	rs35182105	G	A	-0.109724	0.024221	4.87e-06	13170	genus.LachnospiraceaeUCG004.id.11324	20.519
3	rs11128180	G	A	0.0648288	0.0140126	4.52e-06	14466	genus.LachnospiraceaeUCG004.id.11324	21.4011
14	rs12894272	G	A	0.0579792	0.0125229	4.34e-06	14463	genus.LachnospiraceaeUCG004.id.11324	21.4326
6	rs2444793	T	C	-0.0542433	0.0118188	4.77e-06	14463	genus.LachnospiraceaeUCG004.id.11324	21.0615
2	rs2882478	A	G	-0.0577091	0.0118338	1.21e-06	14466	genus.LachnospiraceaeUCG004.id.11324	23.7781
7	rs12673420	A	G	0.0554351	0.0118375	2.98e-06	14463	genus.LachnospiraceaeUCG004.id.11324	21.9274
4	rs2726805	G	A	0.0548397	0.0120844	6.3e-06	14466	genus.LachnospiraceaeUCG004.id.11324	20.591
6	rs12202257	A	G	-0.0550876	0.0124186	7.03e-06	14448	genus.LachnospiraceaeUCG004.id.11324	19.6745
1	rs12747809	A	G	-0.062197	0.0125685	8.65e-07	14464	genus.LachnospiraceaeUCG004.id.11324	24.4858
3	rs62256516	A	G	0.0592366	0.0132222	9.85e-06	14026	genus.LachnospiraceaeUCG004.id.11324	20.0683
6	rs233486	G	A	-0.0799088	0.017766	6.28e-06	13710	genus.LachnospiraceaeUCG004.id.11324	20.2277
1	rs12072562	C	T	0.133104	0.0303566	7.07e-06	9176	genus.LachnospiraceaeUCG004.id.11324	19.2212
12	rs61944774	G	A	0.179838	0.0393797	6.34e-06	6000	genus.LachnospiraceaeUCG008.id.11328	20.8484
6	rs57091572	G	A	-0.110443	0.0235801	2.86e-06	6950	genus.LachnospiraceaeUCG008.id.11328	21.9309
2	rs62277846	T	C	0.102292	0.0212319	1.59e-06	7016	genus.LachnospiraceaeUCG008.id.11328	23.2052
11	rs10793103	T	C	0.0974344	0.0181279	9.35e-08	7014	genus.LachnospiraceaeUCG008.id.11328	28.8805
2	rs13024781	C	T	-0.0798769	0.0168846	2.29e-06	7016	genus.LachnospiraceaeUCG008.id.11328	22.3738
4	rs67078837	C	T	-0.0845848	0.0170693	7.68e-07	7016	genus.LachnospiraceaeUCG008.id.11328	24.5489
11	rs10741777	C	T	-0.0973842	0.0194791	7.69e-07	7014	genus.LachnospiraceaeUCG008.id.11328	24.987
8	rs57254474	A	G	0.0886511	0.0199045	6.92e-06	7017	genus.LachnospiraceaeUCG008.id.11328	19.8309
16	rs955844	C	A	0.112064	0.0228369	1.81e-06	6863	genus.LachnospiraceaeUCG008.id.11328	24.0731
1	rs10801803	A	G	-0.117029	0.0243085	1.4e-06	7017	genus.LachnospiraceaeUCG008.id.11328	23.1712
3	rs9873555	C	G	-0.121162	0.0233467	2.41e-07	6577	genus.LachnospiraceaeUCG008.id.11328	26.9245
15	rs75356640	A	G	0.136523	0.0303128	9.83e-06	6423	genus.LachnospiraceaeUCG008.id.11328	20.2781
1	rs72761829	T	A	0.111884	0.0238893	2.58e-06	11488	genus.LachnospiraceaeUCG010.id.11330	21.9306
10	rs11192447	G	A	0.126592	0.024345	4.69e-07	12695	genus.LachnospiraceaeUCG010.id.11330	27.0349
14	rs74315802	T	G	0.0867262	0.0183477	3.19e-06	12715	genus.LachnospiraceaeUCG010.id.11330	22.3393
9	rs12346653	T	C	0.0657686	0.0139569	2.7e-06	12816	genus.LachnospiraceaeUCG010.id.11330	22.2019
21	rs9981767	C	A	0.0655062	0.0131994	9.96e-07	12816	genus.LachnospiraceaeUCG010.id.11330	24.6256
21	rs2833528	T	C	-0.0562148	0.0127763	9.92e-06	13233	genus.LachnospiraceaeUCG010.id.11330	19.3564
7	rs4576377	C	A	-0.0572001	0.0127043	7.63e-06	13225	genus.LachnospiraceaeUCG010.id.11330	20.2687
6	rs17730011	A	G	-0.0702357	0.015706	7.85e-06	13226	genus.LachnospiraceaeUCG010.id.11330	19.9949
9	rs2153460	T	A	-0.0684038	0.0156562	9.17e-06	13236	genus.LachnospiraceaeUCG010.id.11330	19.0864
5	rs336138	T	G	0.0779543	0.0171865	7.48e-06	13236	genus.LachnospiraceaeUCG010.id.11330	20.5701
19	rs10414815	C	T	0.10453	0.0230253	4.24e-06	11564	genus.LachnospiraceaeUCG010.id.11330	20.606
2	rs72894957	A	G	0.222263	0.0486425	5.68e-06	4316	genus.LachnospiraceaeUCG010.id.11330	20.869
3	rs77478751	G	A	-0.219886	0.0475759	7.33e-06	3669	genus.Lactobacillus.id.1837	21.3493
13	rs7399658	A	G	-0.107134	0.0221883	3.12e-06	6613	genus.Lactobacillus.id.1837	23.3063
2	rs12693845	T	C	-0.0805447	0.0177429	8.96e-06	6958	genus.Lactobacillus.id.1837	20.6016
8	rs768253	G	T	-0.079195	0.0171791	4.25e-06	6958	genus.Lactobacillus.id.1837	21.2456
2	rs11674854	T	C	-0.0852686	0.0176504	1.59e-06	6655	genus.Lactobacillus.id.1837	23.3314
20	rs6092149	T	A	-0.0801344	0.017149	3.29e-06	6906	genus.Lactobacillus.id.1837	21.8292
16	rs328312	A	T	0.0815092	0.0169441	1.41e-06	6950	genus.Lactobacillus.id.1837	23.134
19	rs921925	C	A	0.0985077	0.0203229	9.72e-07	6952	genus.Lactobacillus.id.1837	23.4879
6	rs75127669	A	C	0.139784	0.0310414	6.83e-06	6840	genus.Lactobacillus.id.1837	20.2724
4	rs62314653	A	C	0.187692	0.0394585	2.24e-06	5944	genus.Lactobacillus.id.1837	22.6185
1	rs16861661	A	G	-0.183147	0.038148	1.28e-06	5325	genus.Lactobacillus.id.1837	23.0405
1	rs6674304	T	C	0.200758	0.0442121	6.18e-06	3869	genus.Lactococcus.id.1851	20.608
10	rs55910161	T	C	0.146426	0.0307367	2.36e-06	3836	genus.Lactococcus.id.1851	22.6827
22	rs757872	C	G	0.140799	0.027582	4.37e-07	3792	genus.Lactococcus.id.1851	26.0447
12	rs4766997	T	C	0.114599	0.023839	2.06e-06	4053	genus.Lactococcus.id.1851	23.0979
13	rs7992246	C	T	0.104232	0.0230786	4.45e-06	4057	genus.Lactococcus.id.1851	20.3877
18	rs34757988	C	G	0.122294	0.0228976	8.95e-08	4055	genus.Lactococcus.id.1851	28.5112
2	rs12621813	A	G	0.108423	0.0239978	6.61e-06	4057	genus.Lactococcus.id.1851	20.4025
19	rs10417872	G	T	0.118306	0.024522	1.29e-06	4056	genus.Lactococcus.id.1851	23.2641
17	rs123059	C	T	-0.13671	0.0274694	1.27e-06	3760	genus.Lactococcus.id.1851	24.7555
7	rs17168302	A	G	0.191857	0.0424761	6.29e-06	4023	genus.Lactococcus.id.1851	20.3915
2	rs2293361	T	C	-0.199221	0.0430969	1.4e-06	3787	genus.Lactococcus.id.1851	21.3574
11	rs72948274	C	A	-0.126354	0.0272212	3.26e-06	11561	genus.Marvinbryantia.id.2005	21.5421
14	rs8006832	T	G	-0.0952415	0.0216699	6.58e-06	11412	genus.Marvinbryantia.id.2005	19.3136
1	rs1187983	T	C	-0.0935456	0.0193174	2.02e-06	11896	genus.Marvinbryantia.id.2005	23.4463
3	rs2863363	G	A	0.0634861	0.0136323	3.11e-06	11950	genus.Marvinbryantia.id.2005	21.6844
6	rs2842896	T	C	-0.0649396	0.0131146	7.25e-07	11709	genus.Marvinbryantia.id.2005	24.515
18	rs12963345	C	G	-0.059681	0.0132289	6.6e-06	11709	genus.Marvinbryantia.id.2005	20.3495
16	rs11645029	C	G	-0.060618	0.0131551	4.15e-06	11709	genus.Marvinbryantia.id.2005	21.2295
1	rs3125832	C	A	0.0679323	0.015012	5.03e-06	11709	genus.Marvinbryantia.id.2005	20.4739
10	rs2724813	G	A	-0.0840769	0.0167551	6.28e-07	11610	genus.Marvinbryantia.id.2005	25.1759
11	rs61884471	A	G	0.124426	0.0248431	1.01e-06	11559	genus.Marvinbryantia.id.2005	25.0806
19	rs146541147	A	G	0.118845	0.0268423	6.86e-06	10778	genus.Marvinbryantia.id.2005	19.5995
13	rs11620597	C	T	0.119479	0.0271688	7.8e-06	11031	genus.Marvinbryantia.id.2005	19.336
19	rs4802933	G	A	-0.135628	0.0308139	9.74e-06	3586	genus.Methanobrevibacter.id.123	19.3627
11	rs11018665	T	A	0.113013	0.0254343	7.03e-06	3586	genus.Methanobrevibacter.id.123	19.7323
2	rs10202904	G	T	-0.112811	0.0239106	3.09e-06	3583	genus.Methanobrevibacter.id.123	22.2474
15	rs4779844	C	G	0.109639	0.0247979	9.28e-06	3585	genus.Methanobrevibacter.id.123	19.5369
10	rs1334944	C	T	0.115197	0.0255492	7.61e-06	3586	genus.Methanobrevibacter.id.123	20.318
3	rs6776814	C	T	-0.188956	0.0419905	8.05e-06	3283	genus.Methanobrevibacter.id.123	20.2374
4	rs894996	A	C	0.214213	0.0456045	3.82e-06	3479	genus.Methanobrevibacter.id.123	22.0509
13	rs76029318	C	T	0.222849	0.0454319	1.08e-06	3387	genus.Methanobrevibacter.id.123	24.0459
11	rs16918425	T	A	0.0999781	0.0223785	8.85e-06	13689	genus.Odoribacter.id.952	19.9566
14	rs28417404	G	A	-0.0726896	0.0161372	3.68e-06	14698	genus.Odoribacter.id.952	20.2876
17	rs4793970	G	A	-0.0576329	0.0129154	6.03e-06	14687	genus.Odoribacter.id.952	19.9098
8	rs10093869	G	A	-0.0577795	0.0125389	3.67e-06	14218	genus.Odoribacter.id.952	21.2308
19	rs10423795	T	C	0.0550695	0.0121164	6.58e-06	14135	genus.Odoribacter.id.952	20.6544
15	rs503751	G	C	0.0618294	0.0118887	2.08e-07	14218	genus.Odoribacter.id.952	27.0435
4	rs6856150	A	G	0.0881922	0.0194146	6.06e-06	14597	genus.Odoribacter.id.952	20.6321
8	rs74553962	G	T	0.121449	0.0264106	9.49e-06	11803	genus.Odoribacter.id.952	21.1426
12	rs77779484	A	G	-0.133489	0.0268526	6.56e-07	11935	genus.Odoribacter.id.952	24.7086
1	rs35225860	G	A	-0.223604	0.0482391	3.87e-06	3630	genus.Olsenella.id.822	21.4743
19	rs62112538	T	C	-0.19943	0.0407033	1.19e-06	3630	genus.Olsenella.id.822	23.993
20	rs6046522	T	C	0.122938	0.0269928	4.48e-06	3705	genus.Olsenella.id.822	20.7322
1	rs2759329	A	G	-0.111131	0.0237218	3.43e-06	3739	genus.Olsenella.id.822	21.9353
2	rs1035588	G	A	-0.108148	0.0236848	4.86e-06	3739	genus.Olsenella.id.822	20.8386
1	rs7540303	T	C	0.108044	0.023638	5.32e-06	3739	genus.Olsenella.id.822	20.8808
4	rs61090148	G	A	-0.104783	0.0231343	6.44e-06	3739	genus.Olsenella.id.822	20.5039
17	rs8066522	A	G	-0.106529	0.0240379	9.7e-06	3739	genus.Olsenella.id.822	19.6295
6	rs9460691	A	C	0.119966	0.0268645	7.28e-06	3739	genus.Olsenella.id.822	19.9308
10	rs17148768	A	G	0.140434	0.0295602	2.2e-06	3648	genus.Olsenella.id.822	22.5576
9	rs72691585	A	C	-0.249079	0.0520814	2.95e-06	3078	genus.Olsenella.id.822	22.8573
10	rs75453768	T	G	0.12212	0.0268629	5.35e-06	8256	genus.Oscillibacter.id.2063	20.6615
4	rs12649930	G	T	0.121589	0.0259612	4.09e-06	8794	genus.Oscillibacter.id.2063	21.93
9	rs16934185	G	A	-0.129568	0.028157	4.38e-06	8492	genus.Oscillibacter.id.2063	21.1698
11	rs61883564	G	A	-0.101351	0.0221016	3.39e-06	8930	genus.Oscillibacter.id.2063	21.024
2	rs16866406	G	A	0.0988765	0.0208795	3.08e-06	8930	genus.Oscillibacter.id.2063	22.4206
6	rs6901560	G	C	0.0855032	0.018693	6.21e-06	8525	genus.Oscillibacter.id.2063	20.9172
11	rs12417956	G	C	0.0785431	0.0174075	6.03e-06	8928	genus.Oscillibacter.id.2063	20.3539
14	rs36095275	T	C	-0.0752368	0.0156861	1.4e-06	8694	genus.Oscillibacter.id.2063	23.0001
1	rs234108	G	A	0.0749553	0.0152632	9.16e-07	8694	genus.Oscillibacter.id.2063	24.1109
8	rs4506202	G	A	-0.0711323	0.0152261	3.21e-06	8694	genus.Oscillibacter.id.2063	21.8201
20	rs62206502	A	C	-0.0681423	0.0151349	6.6e-06	8883	genus.Oscillibacter.id.2063	20.2664
22	rs133832	C	A	-0.0795527	0.0162411	1.15e-06	8926	genus.Oscillibacter.id.2063	23.9874
14	rs11627628	C	T	0.143961	0.0290223	1.01e-06	8486	genus.Oscillibacter.id.2063	24.5992
20	rs761240	G	T	-0.17664	0.0388812	2.04e-06	5185	genus.Oscillibacter.id.2063	20.6314
12	rs137917150	A	T	-0.174992	0.0388394	4.62e-06	5733	genus.Oscillibacter.id.2063	20.2927
6	rs72866977	C	A	-0.130569	0.0281674	5.63e-06	9098	genus.Oscillospira.id.2064	21.4828
4	rs28889936	C	A	0.114051	0.0252838	3.37e-06	9758	genus.Oscillospira.id.2064	20.3433
6	rs62422654	T	C	0.0898456	0.0198088	6.47e-06	9769	genus.Oscillospira.id.2064	20.5678
14	rs1954532	C	T	-0.0826246	0.0175252	2.27e-06	9841	genus.Oscillospira.id.2064	22.2232
17	rs8076323	G	A	0.0715392	0.0156539	5.61e-06	10193	genus.Oscillospira.id.2064	20.8814
1	rs751183	C	T	-0.0774322	0.0172216	6.85e-06	9841	genus.Oscillospira.id.2064	20.2121
3	rs73038677	A	T	-0.08321	0.0168666	1.09e-06	10195	genus.Oscillospira.id.2064	24.334
16	rs12925026	C	T	0.13559	0.030678	9.31e-06	8200	genus.Oscillospira.id.2064	19.5297
6	rs12206468	A	G	-0.133016	0.0269733	1.04e-06	9554	genus.Oscillospira.id.2064	24.3134
9	rs12002250	C	A	0.217122	0.0466317	1.42e-06	4297	genus.Oxalobacter.id.2978	21.6693
4	rs36057338	T	G	0.207847	0.0421439	8.8e-07	4244	genus.Oxalobacter.id.2978	24.3116
12	rs11108500	G	A	-0.199099	0.0427327	3.74e-06	4303	genus.Oxalobacter.id.2978	21.6979
6	rs1569853	C	T	-0.138078	0.0296981	3.65e-06	4492	genus.Oxalobacter.id.2978	21.607
22	rs6000536	T	C	-0.130992	0.0253804	2.06e-07	4654	genus.Oxalobacter.id.2978	26.626
9	rs736744	T	C	0.117882	0.0211262	2.57e-08	4655	genus.Oxalobacter.id.2978	31.1218
20	rs6071435	A	T	-0.105512	0.021489	1.07e-06	4635	genus.Oxalobacter.id.2978	24.0984
3	rs4428215	A	G	0.130293	0.0242237	7.51e-08	4655	genus.Oxalobacter.id.2978	28.9183
8	rs10464997	A	G	0.137691	0.0294804	3.3e-06	4650	genus.Oxalobacter.id.2978	21.8051
8	rs6993398	A	G	0.127217	0.0278855	7.13e-06	4656	genus.Oxalobacter.id.2978	20.8041
11	rs3862635	T	C	-0.172142	0.0394026	9.19e-06	4469	genus.Oxalobacter.id.2978	19.0778
15	rs111966731	C	T	0.213114	0.047162	7.3e-06	3931	genus.Oxalobacter.id.2978	20.4089
12	rs7298818	T	C	0.0888832	0.0200902	8.54e-06	16510	genus.Parabacteroides.id.954	19.5712
2	rs72893646	T	A	-0.0715594	0.0156668	8.83e-06	16508	genus.Parabacteroides.id.954	20.8604
9	rs60884758	T	C	-0.0702667	0.0142249	5.71e-07	17293	genus.Parabacteroides.id.954	24.3978
5	rs3860755	C	G	0.0558784	0.0116625	1.71e-06	17294	genus.Parabacteroides.id.954	22.954
16	rs17141986	C	G	0.0500303	0.0111459	7.27e-06	16825	genus.Parabacteroides.id.954	20.1457
6	rs4236095	A	G	0.0761961	0.0157042	1.93e-06	16383	genus.Parabacteroides.id.954	23.5387
3	rs115602804	A	G	0.10308	0.0222736	1.93e-06	16394	genus.Parabacteroides.id.954	21.4149
1	rs6657302	C	T	-0.10452	0.0225521	9.76e-06	16552	genus.Parabacteroides.id.954	21.4768
3	rs114567323	C	T	0.186478	0.0405199	5.65e-06	5859	genus.Parabacteroides.id.954	21.1723
6	rs11965579	C	G	0.162824	0.0381863	8.87e-06	3890	genus.Parabacteroides.id.954	18.1718
6	rs17785622	G	A	0.248065	0.0524304	1.93e-06	3288	genus.Paraprevotella.id.962	22.3718
11	rs4756632	T	G	-0.138905	0.0289897	3.82e-06	7179	genus.Paraprevotella.id.962	22.9525
11	rs145020347	G	A	-0.12465	0.0262323	4.03e-06	6859	genus.Paraprevotella.id.962	22.5727
13	rs9602779	C	A	-0.106692	0.0220264	6.93e-07	7177	genus.Paraprevotella.id.962	23.4561
12	rs17109926	G	A	-0.0988335	0.0216172	6.75e-06	7179	genus.Paraprevotella.id.962	20.8973
12	rs4767113	T	C	0.0882466	0.018382	2.14e-06	6900	genus.Paraprevotella.id.962	23.0402
7	rs3801748	A	G	0.0779721	0.0171691	5.2e-06	7179	genus.Paraprevotella.id.962	20.6187
17	rs9900242	G	A	-0.0852967	0.0175212	1.14e-06	6900	genus.Paraprevotella.id.962	23.6926
12	rs10842464	C	T	-0.0758215	0.0172568	6.6e-06	7178	genus.Paraprevotella.id.962	19.2994
18	rs7240324	G	T	-0.10229	0.0226948	5.96e-06	6900	genus.Paraprevotella.id.962	20.3091
1	rs3008582	C	T	0.10572	0.0227246	4.36e-06	7175	genus.Paraprevotella.id.962	21.6373
5	rs2081023	G	A	-0.122561	0.0236507	2.64e-07	7178	genus.Paraprevotella.id.962	26.8468
3	rs140997932	C	T	-0.162376	0.0354178	2.11e-06	6187	genus.Paraprevotella.id.962	21.0115
3	rs62273907	G	A	0.229468	0.0502262	5.88e-06	3691	genus.Parasutterella.id.2892	20.8617
17	rs55877868	C	A	-0.104458	0.0228089	2.87e-06	10588	genus.Parasutterella.id.2892	20.9696
6	rs2090816	C	A	0.0840967	0.0177315	2.9e-06	11385	genus.Parasutterella.id.2892	22.4901
10	rs10899911	G	A	-0.0717102	0.0148151	1.15e-06	11386	genus.Parasutterella.id.2892	23.4247
12	rs7303158	T	C	0.0646859	0.0134256	1.33e-06	11386	genus.Parasutterella.id.2892	23.2101
4	rs6828768	T	C	0.0636852	0.0132645	1.78e-06	11386	genus.Parasutterella.id.2892	23.0472
2	rs7572229	A	G	0.066273	0.0132736	6.32e-07	11383	genus.Parasutterella.id.2892	24.9242
20	rs2387977	C	T	-0.0681778	0.0134756	5.38e-07	11345	genus.Parasutterella.id.2892	25.5927
15	rs8039785	G	T	0.0618345	0.0133	3.62e-06	11383	genus.Parasutterella.id.2892	21.6113
12	rs7311004	C	T	-0.0617522	0.0136438	5.92e-06	11384	genus.Parasutterella.id.2892	20.4812
4	rs35414597	A	T	-0.0684946	0.0142143	1.51e-06	11386	genus.Parasutterella.id.2892	23.2158
3	rs11715853	A	G	-0.0662952	0.0146114	6.23e-06	11386	genus.Parasutterella.id.2892	20.5828
3	rs6809952	A	G	-0.0684957	0.0150892	8.13e-06	11077	genus.Parasutterella.id.2892	20.6024
12	rs1403396	T	A	-0.0756729	0.0159035	2.76e-06	11378	genus.Parasutterella.id.2892	22.6371
8	rs823424	A	G	-0.0713448	0.0156958	4.95e-06	11386	genus.Parasutterella.id.2892	20.6576
8	rs35055552	C	T	0.109554	0.0235433	3.35e-06	9970	genus.Parasutterella.id.2892	21.649
2	rs78383039	C	T	-0.146315	0.0297119	1.57e-06	9174	genus.Parasutterella.id.2892	24.2448
13	rs77681628	T	C	0.200307	0.0387328	2.69e-07	4842	genus.Peptococcus.id.2037	26.7336
1	rs12069354	T	C	0.16763	0.03795	9.28e-06	5352	genus.Peptococcus.id.2037	19.5036
11	rs11030569	T	A	-0.17402	0.0374133	3.13e-06	5329	genus.Peptococcus.id.2037	21.6263
3	rs75754569	G	C	0.181434	0.0319429	1.1e-08	5481	genus.Peptococcus.id.2037	32.2501
14	rs413827	A	G	0.110229	0.0237523	3.3e-06	5482	genus.Peptococcus.id.2037	21.529
2	rs2054133	A	G	0.0895433	0.0188332	2.14e-06	5657	genus.Peptococcus.id.2037	22.5978
9	rs7033353	G	T	0.090152	0.018995	2.22e-06	5657	genus.Peptococcus.id.2037	22.5174
6	rs7766680	C	G	0.0976832	0.0214155	3.51e-06	5655	genus.Peptococcus.id.2037	20.7984
4	rs10031059	C	T	-0.121167	0.0225844	1.24e-07	5526	genus.Peptococcus.id.2037	28.7734
20	rs36121075	G	A	-0.14067	0.030628	6.99e-06	5301	genus.Peptococcus.id.2037	21.0864
1	rs74592222	A	G	0.137957	0.0302965	8.55e-06	5329	genus.Peptococcus.id.2037	20.7272
11	rs72850165	C	T	-0.134304	0.0300423	5.74e-06	5627	genus.Peptococcus.id.2037	19.9782
6	rs62424012	A	G	0.137164	0.0292136	1.15e-06	5656	genus.Peptococcus.id.2037	22.0372
10	rs11001941	A	G	-0.195611	0.0392217	1.33e-06	5607	genus.Peptococcus.id.2037	24.8645
22	rs5770862	C	T	0.162018	0.0356813	3.22e-06	5431	genus.Peptococcus.id.2037	20.6103
15	rs34282744	C	G	0.191797	0.0399832	1.84e-06	5257	genus.Peptococcus.id.2037	23.0019
13	rs77614201	C	T	-0.175864	0.0387523	5.68e-06	5329	genus.Peptococcus.id.2037	20.5871
17	rs76124218	G	C	-0.159361	0.0344532	2.67e-06	7314	genus.Phascolarctobacterium.id.2168	21.3888
22	rs74847270	G	A	-0.104889	0.0230998	5.73e-06	11098	genus.Phascolarctobacterium.id.2168	20.6142
4	rs56157888	C	A	0.0954864	0.0193976	1.09e-06	10031	genus.Phascolarctobacterium.id.2168	24.227
2	rs12618201	G	A	0.0641657	0.0138202	3.38e-06	11113	genus.Phascolarctobacterium.id.2168	21.5526
22	rs130483	G	A	0.0655056	0.0143596	6.79e-06	11096	genus.Phascolarctobacterium.id.2168	20.8064
1	rs6427992	C	G	-0.0652458	0.0137508	2.09e-06	11113	genus.Phascolarctobacterium.id.2168	22.5097
13	rs7982713	A	G	0.0726922	0.0163201	9.72e-06	10710	genus.Phascolarctobacterium.id.2168	19.8358
4	rs11929846	C	T	-0.0697199	0.0157969	8.88e-06	11114	genus.Phascolarctobacterium.id.2168	19.4756
8	rs1264476	G	T	0.0767335	0.0166041	4.3e-06	11104	genus.Phascolarctobacterium.id.2168	21.353
12	rs75882962	C	T	0.0968661	0.0190575	3.19e-07	10710	genus.Phascolarctobacterium.id.2168	25.8303
3	rs56069061	A	G	-0.111306	0.0230694	1.87e-06	11007	genus.Phascolarctobacterium.id.2168	23.2746
14	rs28525131	A	G	-0.118657	0.0269048	8.23e-06	10457	genus.Phascolarctobacterium.id.2168	19.4466
3	rs74540770	A	G	-0.121014	0.0258621	3.6e-06	9403	genus.Phascolarctobacterium.id.2168	21.8905
16	rs118038478	G	A	0.205676	0.0468917	7.85e-06	3295	genus.Prevotella7.id.11182	19.2269
22	rs9608249	G	A	-0.158213	0.0336317	2.07e-06	3482	genus.Prevotella7.id.11182	22.1176
11	rs79263163	C	A	-0.143982	0.031501	7.51e-06	3489	genus.Prevotella7.id.11182	20.8795
3	rs430270	C	A	0.139155	0.0297055	2.87e-06	3318	genus.Prevotella7.id.11182	21.9312
2	rs2240542	T	C	0.12085	0.0261776	4.84e-06	3489	genus.Prevotella7.id.11182	21.3002
1	rs12124567	G	A	-0.121281	0.0275017	9.49e-06	3283	genus.Prevotella7.id.11182	19.4358
10	rs2918132	T	C	-0.114648	0.0254916	6.42e-06	3318	genus.Prevotella7.id.11182	20.2153
1	rs9426434	C	T	-0.123657	0.0278514	9.72e-06	3318	genus.Prevotella7.id.11182	19.7007
18	rs9959718	A	G	0.133012	0.0275361	1.9e-06	3489	genus.Prevotella7.id.11182	23.3199
2	rs57404562	A	C	0.155486	0.0316057	6.22e-07	3487	genus.Prevotella7.id.11182	24.1883
11	rs16937247	C	G	0.146098	0.0351529	9.64e-06	3486	genus.Prevotella7.id.11182	17.263
6	rs12195431	C	T	0.196528	0.0442322	8.73e-06	3489	genus.Prevotella7.id.11182	19.7298
9	rs10512344	G	C	0.247373	0.0544087	3.19e-06	3063	genus.Prevotella9.id.11183	20.6578
22	rs117271932	G	A	0.208089	0.0440393	2.82e-06	4878	genus.Prevotella9.id.11183	22.3171
2	rs72815774	C	T	-0.176186	0.0393068	8.78e-06	5728	genus.Prevotella9.id.11183	20.0842
2	rs11685699	T	C	-0.141357	0.0295665	2.03e-06	8342	genus.Prevotella9.id.11183	22.8525
18	rs7237249	T	C	-0.0823764	0.0182126	8.93e-06	10271	genus.Prevotella9.id.11183	20.454
20	rs746764	C	T	-0.0915772	0.0193245	2.04e-06	9385	genus.Prevotella9.id.11183	22.4526
10	rs11199734	T	A	0.0770209	0.0169462	7e-06	10263	genus.Prevotella9.id.11183	20.6532
1	rs9428102	G	A	-0.0778844	0.0176068	4.62e-06	10264	genus.Prevotella9.id.11183	19.5639
8	rs2683313	G	A	-0.0724576	0.0151603	1.69e-06	10260	genus.Prevotella9.id.11183	22.8386
17	rs4968431	T	G	0.0640113	0.0144162	8.58e-06	10271	genus.Prevotella9.id.11183	19.7118
18	rs7232121	C	G	0.0671292	0.014423	3.76e-06	9790	genus.Prevotella9.id.11183	21.6583
22	rs4821647	C	G	0.0636957	0.0143983	9.95e-06	10179	genus.Prevotella9.id.11183	19.5665
15	rs16966465	C	G	0.0743348	0.0165291	9.33e-06	10261	genus.Prevotella9.id.11183	20.221
5	rs1304512	A	G	0.0761593	0.0165885	5.29e-06	9790	genus.Prevotella9.id.11183	21.0739
1	rs2495052	G	A	0.0838978	0.0188523	8.97e-06	9790	genus.Prevotella9.id.11183	19.8008
12	rs7976209	C	T	-0.0870786	0.0197951	7.28e-06	10263	genus.Prevotella9.id.11183	19.3475
4	rs12648235	C	T	0.0785902	0.0177676	7.39e-06	10271	genus.Prevotella9.id.11183	19.5613
22	rs9613013	A	G	0.0917591	0.0202697	6.1e-06	9790	genus.Prevotella9.id.11183	20.4888
10	rs2104588	C	T	0.105558	0.023773	8.13e-06	9268	genus.Prevotella9.id.11183	19.7117
19	rs111509883	C	T	0.171131	0.0347624	1.24e-06	6960	genus.Prevotella9.id.11183	24.2276
4	rs17582787	G	A	-0.157739	0.0339924	3.55e-06	3320	genus.RikenellaceaeRC9gutgroup.id.11191	21.5206
5	rs7712231	G	A	0.156284	0.0350462	7.97e-06	3334	genus.RikenellaceaeRC9gutgroup.id.11191	19.874
9	rs2900503	T	G	-0.172329	0.0326671	1.55e-07	3320	genus.RikenellaceaeRC9gutgroup.id.11191	27.8121
10	rs2998141	C	T	-0.136346	0.0293073	4.42e-06	3330	genus.RikenellaceaeRC9gutgroup.id.11191	21.631
4	rs12501673	G	A	0.116395	0.0262253	6.29e-06	3334	genus.RikenellaceaeRC9gutgroup.id.11191	19.6865
7	rs4717843	T	G	-0.119376	0.0260548	4.72e-06	3220	genus.RikenellaceaeRC9gutgroup.id.11191	20.9792
11	rs7113155	C	G	0.114423	0.0247798	5.26e-06	3334	genus.RikenellaceaeRC9gutgroup.id.11191	21.3092
1	rs9887954	A	G	-0.114849	0.0249013	4.81e-06	3330	genus.RikenellaceaeRC9gutgroup.id.11191	21.2595
4	rs4270579	A	G	-0.118021	0.0271041	5.46e-06	3331	genus.RikenellaceaeRC9gutgroup.id.11191	18.9491
16	rs7193937	C	G	0.124153	0.027741	6.19e-06	3220	genus.RikenellaceaeRC9gutgroup.id.11191	20.0171
4	rs17032291	C	T	-0.169579	0.0368251	6.61e-06	3206	genus.RikenellaceaeRC9gutgroup.id.11191	21.1925
6	rs80309088	A	G	0.17405	0.0383423	4.56e-06	3170	genus.RikenellaceaeRC9gutgroup.id.11191	20.5929
1	rs16843578	T	C	-0.0875276	0.0196779	5.08e-06	14186	genus.Romboutsia.id.11347	19.7821
11	rs7109293	G	A	0.0919112	0.0205738	6.98e-06	14141	genus.Romboutsia.id.11347	19.9547
13	rs77702691	G	A	-0.094406	0.0208544	7.37e-06	12487	genus.Romboutsia.id.11347	20.4895
7	rs62504452	G	A	-0.0710048	0.0156654	4.66e-06	14178	genus.Romboutsia.id.11347	20.5414
13	rs9567264	T	C	0.0580018	0.0127495	5.76e-06	14180	genus.Romboutsia.id.11347	20.6937
7	rs10279978	G	A	-0.0622202	0.0127675	1.17e-06	14143	genus.Romboutsia.id.11347	23.7458
7	rs34302036	G	A	0.0550261	0.0120835	5.88e-06	14185	genus.Romboutsia.id.11347	20.7345
8	rs10091895	C	T	-0.0649918	0.0145501	6.62e-06	14188	genus.Romboutsia.id.11347	19.9491
6	rs9389266	G	T	0.0722815	0.0162353	9.38e-06	14187	genus.Romboutsia.id.11347	19.8185
11	rs11221428	C	T	-0.0726779	0.0158263	6.49e-06	14187	genus.Romboutsia.id.11347	21.0855
10	rs61841503	A	G	0.092888	0.0171454	4e-08	13568	genus.Romboutsia.id.11347	29.3467
2	rs75987356	A	G	-0.129578	0.0280454	6.71e-06	10466	genus.Romboutsia.id.11347	21.3431
7	rs28603357	C	T	-0.214911	0.0474739	8.52e-06	3693	genus.Romboutsia.id.11347	20.482
8	rs75200530	G	T	-0.190644	0.0421065	5.07e-06	5246	genus.Romboutsia.id.11347	20.492
5	rs114398731	C	G	-0.131039	0.0293815	7.96e-06	10326	genus.Romboutsia.id.11347	19.8868
5	rs78753150	C	A	0.0968739	0.0214067	9.98e-06	16303	genus.Roseburia.id.2012	20.4768
6	rs75326254	T	C	-0.104628	0.0230897	7.5e-06	15893	genus.Roseburia.id.2012	20.5307
6	rs6930661	T	C	-0.0961587	0.0204975	2.48e-06	16945	genus.Roseburia.id.2012	22.0052
15	rs55858165	C	A	0.179284	0.0404954	9.99e-06	5447	genus.Roseburia.id.2012	19.5936
15	rs57466170	T	C	0.0741405	0.0171601	8.3e-06	17333	genus.Roseburia.id.2012	18.6647
1	rs302266	C	T	-0.0777312	0.0172985	8.13e-06	17056	genus.Roseburia.id.2012	20.1893
1	rs12740451	C	T	0.0697527	0.0153607	7.34e-06	17837	genus.Roseburia.id.2012	20.6181
1	rs147990086	G	A	-0.0578936	0.01324	8.93e-06	17840	genus.Roseburia.id.2012	19.1178
5	rs28040	C	G	0.0565693	0.0126792	9.26e-06	17854	genus.Roseburia.id.2012	19.9035
16	rs2034589	C	G	0.0629765	0.0123489	5.01e-07	17846	genus.Roseburia.id.2012	26.0047
13	rs9300744	T	C	-0.0588452	0.0126228	4.75e-06	17854	genus.Roseburia.id.2012	21.7301
5	rs2943022	C	T	0.0493786	0.0106763	4.11e-06	17854	genus.Roseburia.id.2012	21.3887
10	rs4748237	C	G	0.0488326	0.0106404	4.67e-06	17851	genus.Roseburia.id.2012	21.0597
3	rs6445851	A	G	-0.0497336	0.0108158	3.53e-06	17851	genus.Roseburia.id.2012	21.1413
5	rs329182	C	T	0.0690327	0.0152884	5.9e-06	17854	genus.Roseburia.id.2012	20.3862
11	rs16910295	C	T	-0.0980434	0.020957	2.91e-06	16648	genus.Roseburia.id.2012	21.884
4	rs116270582	A	T	-0.153844	0.0329324	1.2e-06	9099	genus.Roseburia.id.2012	21.8182
20	rs79968837	G	A	-0.0950311	0.0193507	1.15e-06	16602	genus.Ruminiclostridium5.id.11355	24.1148
3	rs4955951	G	A	-0.0713749	0.0165826	9.96e-06	17397	genus.Ruminiclostridium5.id.11355	18.524
16	rs8053158	G	A	-0.0740543	0.0159151	5.9e-06	17397	genus.Ruminiclostridium5.id.11355	21.6487
10	rs10827477	G	A	-0.0547387	0.0115163	2.19e-06	17391	genus.Ruminiclostridium5.id.11355	22.5896
1	rs2801960	G	C	0.0520975	0.0115111	6.21e-06	17387	genus.Ruminiclostridium5.id.11355	20.4809
10	rs2482038	A	C	0.0518991	0.0108777	1.7e-06	17396	genus.Ruminiclostridium5.id.11355	22.7613
12	rs2286384	C	G	-0.0518814	0.0107482	1.44e-06	17394	genus.Ruminiclostridium5.id.11355	23.297
13	rs1223978	C	T	0.0484169	0.0108254	8.16e-06	17381	genus.Ruminiclostridium5.id.11355	20.0011
21	rs2833828	A	G	0.0489617	0.0108702	6.82e-06	17397	genus.Ruminiclostridium5.id.11355	20.2856
8	rs2791343	C	T	0.051717	0.0113369	5.54e-06	17392	genus.Ruminiclostridium5.id.11355	20.808
21	rs243585	G	C	-0.0585939	0.0121017	1.33e-06	16906	genus.Ruminiclostridium5.id.11355	23.4402
5	rs113753996	C	T	0.0820689	0.0174463	3.99e-06	16680	genus.Ruminiclostridium5.id.11355	22.1259
6	rs1492620	C	T	-0.0830505	0.0180073	3.53e-06	17397	genus.Ruminiclostridium5.id.11355	21.2685
20	rs6121460	A	G	0.0932955	0.0199206	2.64e-06	17318	genus.Ruminiclostridium5.id.11355	21.9314
2	rs73002572	C	G	0.181548	0.0414078	8.82e-06	3761	genus.Ruminiclostridium5.id.11355	19.2125
10	rs116969552	G	A	-0.166823	0.0376681	9.16e-06	6824	genus.Ruminiclostridium6.id.11356	19.6081
15	rs1871858	G	C	-0.105422	0.0237274	9.12e-06	12818	genus.Ruminiclostridium6.id.11356	19.7374
13	rs9555756	C	A	-0.0804138	0.0176692	7.1e-06	13369	genus.Ruminiclostridium6.id.11356	20.7092
11	rs77193512	G	A	0.0736533	0.0153163	1.3e-06	13380	genus.Ruminiclostridium6.id.11356	23.1211
8	rs11992182	C	A	0.0625299	0.0137876	4.65e-06	13381	genus.Ruminiclostridium6.id.11356	20.5653
2	rs792058	A	G	0.0554234	0.0125423	8.58e-06	12933	genus.Ruminiclostridium6.id.11356	19.5238
7	rs73176030	C	T	0.058665	0.013208	7.29e-06	13378	genus.Ruminiclostridium6.id.11356	19.7252
4	rs35362464	A	C	0.0720077	0.0165387	8.99e-06	13308	genus.Ruminiclostridium6.id.11356	18.9536
14	rs1756364	T	G	0.0999189	0.0197169	2.54e-07	12933	genus.Ruminiclostridium6.id.11356	25.6775
10	rs10829821	C	T	-0.097606	0.0216072	3.47e-06	12802	genus.Ruminiclostridium6.id.11356	20.4026
19	rs67479537	C	T	0.118994	0.026487	9.3e-06	11613	genus.Ruminiclostridium6.id.11356	20.1795
14	rs71414120	G	T	0.200894	0.0406434	1.08e-06	5567	genus.Ruminiclostridium6.id.11356	24.423
18	rs72991535	G	T	0.135604	0.0295174	4.95e-06	9642	genus.Ruminiclostridium6.id.11356	21.1007
1	rs79968172	A	G	0.11614	0.0243083	1.66e-06	12802	genus.Ruminiclostridium6.id.11356	22.8235
11	rs663262	C	T	-0.13498	0.0310715	3.39e-06	7876	genus.Ruminiclostridium6.id.11356	18.8672
16	rs61060922	G	T	0.15913	0.0322283	1.09e-06	8955	genus.Ruminiclostridium6.id.11356	24.3741
7	rs79082720	G	C	0.0928576	0.0204871	6.47e-06	16094	genus.Ruminiclostridium9.id.11357	20.5409
6	rs73592673	T	A	-0.081629	0.0169515	2.14e-06	15493	genus.Ruminiclostridium9.id.11357	23.1856
3	rs9809789	T	C	-0.0717454	0.0159673	8.72e-06	16025	genus.Ruminiclostridium9.id.11357	20.1869
20	rs6082461	C	A	0.0586425	0.0131004	4.87e-06	16650	genus.Ruminiclostridium9.id.11357	20.0357
3	rs57665991	G	C	-0.0641507	0.0123339	2.07e-07	16725	genus.Ruminiclostridium9.id.11357	27.0491
1	rs12040548	T	G	0.0570422	0.0122359	3.15e-06	16721	genus.Ruminiclostridium9.id.11357	21.7304
12	rs7137760	T	C	0.050797	0.0112182	7.07e-06	16722	genus.Ruminiclostridium9.id.11357	20.501
8	rs74303178	C	T	0.0532742	0.0119274	7.92e-06	16706	genus.Ruminiclostridium9.id.11357	19.9477
11	rs12419854	A	T	-0.0727975	0.0155594	3.18e-06	16027	genus.Ruminiclostridium9.id.11357	21.8873
13	rs9522712	C	T	0.0699728	0.0154939	4.66e-06	16725	genus.Ruminiclostridium9.id.11357	20.3932
7	rs115044523	A	G	-0.0980026	0.0202616	2.37e-06	16107	genus.Ruminiclostridium9.id.11357	23.3922
6	rs78191726	C	T	0.0944998	0.0210206	7.58e-06	16039	genus.Ruminiclostridium9.id.11357	20.2077
19	rs918449	G	A	-0.0950908	0.0197177	2.56e-06	16725	genus.Ruminiclostridium9.id.11357	23.2548
9	rs113048721	G	C	0.0600735	0.0132737	4.1e-06	16719	genus.Ruminiclostridium9.id.11357	#DIV/0!
2	rs114244418	G	C	-0.175266	0.0372779	3.59e-06	7123	genus.RuminococcaceaeNK4A214group.id.11358	22.0989
1	rs6681678	T	C	-0.100174	0.024	9.05e-06	13031	genus.RuminococcaceaeNK4A214group.id.11358	17.4189
20	rs4814689	T	C	-0.1083	0.0230708	4.55e-06	14009	genus.RuminococcaceaeNK4A214group.id.11358	22.0329
7	rs73158814	G	C	-0.109257	0.0227458	2.2e-06	13077	genus.RuminococcaceaeNK4A214group.id.11358	23.0691
3	rs147475196	G	A	-0.133769	0.0295196	4.72e-06	9917	genus.RuminococcaceaeNK4A214group.id.11358	20.5305
2	rs10178772	T	G	0.0714394	0.0162124	7.72e-06	15268	genus.RuminococcaceaeNK4A214group.id.11358	19.4145
22	rs5994253	G	A	-0.0811302	0.0157621	2.35e-07	15288	genus.RuminococcaceaeNK4A214group.id.11358	26.4899
5	rs11241747	T	C	0.0533858	0.0120035	6.59e-06	14822	genus.RuminococcaceaeNK4A214group.id.11358	19.7779
2	rs12731	G	A	-0.0527684	0.0115053	4.87e-06	15288	genus.RuminococcaceaeNK4A214group.id.11358	21.0326
22	rs136761	A	G	-0.0587521	0.0119155	8.15e-07	14822	genus.RuminococcaceaeNK4A214group.id.11358	24.3089
4	rs12642039	C	T	-0.0553003	0.0119397	3.43e-06	15276	genus.RuminococcaceaeNK4A214group.id.11358	21.449
3	rs13087692	G	T	0.0574623	0.012594	8.69e-06	15288	genus.RuminococcaceaeNK4A214group.id.11358	20.8154
16	rs62027366	C	T	0.0615389	0.0137612	6.58e-06	14822	genus.RuminococcaceaeNK4A214group.id.11358	19.9954
1	rs11586410	A	G	-0.0863422	0.0169937	3.66e-07	14822	genus.RuminococcaceaeNK4A214group.id.11358	25.8114
12	rs34576931	C	G	-0.0873312	0.0194886	4.72e-06	14678	genus.RuminococcaceaeNK4A214group.id.11358	20.0779
2	rs7573569	C	T	0.107739	0.0233638	3.23e-06	14822	genus.RuminococcaceaeNK4A214group.id.11358	21.2616
5	rs35559912	C	T	-0.0925071	0.0203674	4.89e-06	13976	genus.RuminococcaceaeNK4A214group.id.11358	20.6261
5	rs76847269	G	A	0.163508	0.0356151	5.17e-06	7654	genus.RuminococcaceaeUCG002.id.11360	21.0716
10	rs15256	T	C	0.0732376	0.016834	9.46e-06	17095	genus.RuminococcaceaeUCG002.id.11360	18.9253
1	rs79016051	T	C	-0.0887747	0.0189424	2.34e-06	16937	genus.RuminococcaceaeUCG002.id.11360	21.9612
11	rs11607472	G	A	-0.0780229	0.0176325	7.19e-06	16282	genus.RuminococcaceaeUCG002.id.11360	19.5778
9	rs113147300	G	A	-0.075842	0.0164562	7.69e-06	16370	genus.RuminococcaceaeUCG002.id.11360	21.2377
1	rs10916131	T	C	-0.069333	0.0146753	2.87e-06	17097	genus.RuminococcaceaeUCG002.id.11360	22.3179
11	rs7120052	C	A	0.0624796	0.0135523	1.97e-06	17097	genus.RuminococcaceaeUCG002.id.11360	21.252
15	rs77564310	C	A	-0.0713093	0.0140855	3.29e-07	17000	genus.RuminococcaceaeUCG002.id.11360	25.6268
3	rs6793778	T	C	-0.0558706	0.0125258	9.81e-06	17094	genus.RuminococcaceaeUCG002.id.11360	19.8932
5	rs11750293	T	G	-0.0578304	0.0120512	1.76e-06	17094	genus.RuminococcaceaeUCG002.id.11360	23.0249
2	rs6542556	G	A	0.050974	0.011406	7.86e-06	17094	genus.RuminococcaceaeUCG002.id.11360	19.97
19	rs7249614	G	A	-0.0492778	0.0110807	9.07e-06	16651	genus.RuminococcaceaeUCG002.id.11360	19.7751
19	rs12463378	G	A	-0.0522061	0.0112086	2.96e-06	16994	genus.RuminococcaceaeUCG002.id.11360	21.6912
4	rs67746927	G	C	-0.054237	0.0110357	9.17e-07	16651	genus.RuminococcaceaeUCG002.id.11360	24.1512
12	rs7342369	A	C	-0.0527803	0.0116023	5.66e-06	16651	genus.RuminococcaceaeUCG002.id.11360	20.6919
14	rs362417	C	G	-0.054863	0.0120984	7.8e-06	17097	genus.RuminococcaceaeUCG002.id.11360	20.5614
1	rs10927423	A	C	-0.0713617	0.0147712	8.5e-07	17096	genus.RuminococcaceaeUCG002.id.11360	23.3371
13	rs57079348	G	T	-0.076573	0.017282	7.22e-06	16372	genus.RuminococcaceaeUCG002.id.11360	19.6296
4	rs882348	G	A	-0.0799946	0.0178618	5.45e-06	17097	genus.RuminococcaceaeUCG002.id.11360	20.0549
2	rs72874194	C	G	-0.0770289	0.016725	3.47e-06	16651	genus.RuminococcaceaeUCG002.id.11360	21.2092
15	rs56030423	A	G	-0.0982874	0.0216344	6.3e-06	14937	genus.RuminococcaceaeUCG002.id.11360	20.637
11	rs116974815	A	C	-0.189731	0.0396566	2.03e-06	5819	genus.RuminococcaceaeUCG002.id.11360	22.882
9	rs10964441	A	G	-0.14906	0.034486	7.45e-06	5346	genus.RuminococcaceaeUCG002.id.11360	18.6756
12	rs55793120	C	T	0.137396	0.027414	4.81e-07	11669	genus.RuminococcaceaeUCG002.id.11360	25.1148
2	rs6759615	G	A	0.102523	0.0200204	7.86e-07	14410	genus.RuminococcaceaeUCG003.id.11361	26.2202
3	rs78720113	G	A	-0.115348	0.0249601	7.59e-06	13078	genus.RuminococcaceaeUCG003.id.11361	21.3533
12	rs11613919	T	G	0.0727604	0.0155716	1.63e-06	14309	genus.RuminococcaceaeUCG003.id.11361	21.8304
15	rs16959793	C	A	-0.062527	0.0131259	2.22e-06	14412	genus.RuminococcaceaeUCG003.id.11361	22.6892
8	rs4452755	C	A	-0.0634463	0.0134741	3.29e-06	14406	genus.RuminococcaceaeUCG003.id.11361	22.1694
7	rs2523124	C	T	-0.0546625	0.0120823	5.78e-06	14409	genus.RuminococcaceaeUCG003.id.11361	20.4652
1	rs3013089	A	G	-0.0551473	0.0120346	4.38e-06	14408	genus.RuminococcaceaeUCG003.id.11361	20.9955
18	rs4629039	A	T	0.0553742	0.0122659	6.54e-06	14404	genus.RuminococcaceaeUCG003.id.11361	20.3776
22	rs139730	C	G	-0.0577655	0.0130645	9.72e-06	14004	genus.RuminococcaceaeUCG003.id.11361	19.5475
2	rs10490280	T	C	-0.0672094	0.0143309	4.16e-06	14004	genus.RuminococcaceaeUCG003.id.11361	21.9912
6	rs4532474	A	G	0.0769231	0.017045	4.82e-06	14412	genus.RuminococcaceaeUCG003.id.11361	20.3639
9	rs11243416	C	T	-0.0925653	0.0191203	1.67e-06	14004	genus.RuminococcaceaeUCG003.id.11361	23.4339
7	rs73341549	C	T	-0.169857	0.0318768	1.51e-07	6744	genus.RuminococcaceaeUCG003.id.11361	28.3851
1	rs12125734	T	G	0.133972	0.0257417	2.09e-07	8938	genus.RuminococcaceaeUCG004.id.11362	27.0804
11	rs7123615	G	C	-0.0786157	0.0179592	7.09e-06	9502	genus.RuminococcaceaeUCG004.id.11362	19.1582
2	rs7569771	G	A	-0.075914	0.0170308	8.12e-06	9502	genus.RuminococcaceaeUCG004.id.11362	19.8647
3	rs9818949	T	G	0.0859927	0.0188671	5.39e-06	9116	genus.RuminococcaceaeUCG004.id.11362	20.769
3	rs511258	A	G	-0.0757474	0.0162475	4.52e-06	9500	genus.RuminococcaceaeUCG004.id.11362	21.7306
3	rs6769553	G	A	0.0849743	0.0157451	7.91e-08	9501	genus.RuminococcaceaeUCG004.id.11362	29.1202
1	rs550351	C	A	0.078587	0.018003	9.43e-06	9498	genus.RuminococcaceaeUCG004.id.11362	19.051
7	rs2248146	C	T	0.0689452	0.0153649	8.2e-06	9502	genus.RuminococcaceaeUCG004.id.11362	20.1306
6	rs11961899	A	G	-0.0707825	0.0161381	9.18e-06	9501	genus.RuminococcaceaeUCG004.id.11362	19.2333
9	rs10976229	G	T	0.095976	0.0214554	7.04e-06	9116	genus.RuminococcaceaeUCG004.id.11362	20.0059
8	rs872501	A	G	0.116125	0.025946	5.81e-06	8473	genus.RuminococcaceaeUCG004.id.11362	20.0265
2	rs114279581	G	A	-0.146604	0.0316034	3.22e-06	8465	genus.RuminococcaceaeUCG005.id.11363	21.514
5	rs60081663	G	C	0.158082	0.0319586	9.28e-07	9342	genus.RuminococcaceaeUCG005.id.11363	24.4621
8	rs35166120	G	C	-0.0686153	0.0146252	3.75e-06	16092	genus.RuminococcaceaeUCG005.id.11363	22.0082
1	rs7555878	G	A	0.0586677	0.0125277	2.81e-06	16100	genus.RuminococcaceaeUCG005.id.11363	21.928
7	rs10950694	C	T	0.0577628	0.011412	4.3e-07	15821	genus.RuminococcaceaeUCG005.id.11363	25.6164
5	rs7449320	A	C	0.0599163	0.0130836	4.81e-06	16095	genus.RuminococcaceaeUCG005.id.11363	20.9691
[truncated: 791 more rows]

## Sheet: Supplement Table 2
Supplement Table 2: Summary results of 2 sample-MR analyses in locus-wide significance level.
Outcome	Exposure	Methods	Nsnp	Beta	SE	OR(95%CI)	P value
Atrial fibrillation	class.Actinobacteria.id.419	MR Egger	14	0.011769	0.164534	1.01(0.73-1.4)	0.944155
	class.Actinobacteria.id.419	Weighted median	14	-0.0401191	0.054444	0.96(0.86-1.07)	0.461191
	class.Actinobacteria.id.419	Inverse variance weighted	14	0.0490033	0.0470317	1.05(0.96-1.15)	0.297448
	class.Actinobacteria.id.419	Simple mode	14	-0.0551975	0.113559	0.95(0.76-1.18)	0.635008
	class.Actinobacteria.id.419	Weighted mode	14	-0.0551975	0.113443	0.95(0.76-1.18)	0.634665
	class.Alphaproteobacteria.id.2379	MR Egger	7	0.290915	0.238057	1.34(0.84-2.13)	0.276156
	class.Alphaproteobacteria.id.2379	Weighted median	7	0.0676754	0.0583426	1.07(0.95-1.2)	0.246063
	class.Alphaproteobacteria.id.2379	Inverse variance weighted	7	0.0504576	0.0603513	1.05(0.93-1.18)	0.403118
	class.Alphaproteobacteria.id.2379	Simple mode	7	0.131897	0.0880847	1.14(0.96-1.36)	0.184937
	class.Alphaproteobacteria.id.2379	Weighted mode	7	0.121744	0.0887355	1.13(0.95-1.34)	0.219152
	class.Bacilli.id.1673	MR Egger	17	0.0644539	0.100889	1.07(0.88-1.3)	0.532548
	class.Bacilli.id.1673	Weighted median	17	-0.0215266	0.0473554	0.98(0.89-1.07)	0.649415
	class.Bacilli.id.1673	Inverse variance weighted	17	-0.0335958	0.0369972	0.97(0.9-1.04)	0.363845
	class.Bacilli.id.1673	Simple mode	17	-0.129636	0.1011	0.88(0.72-1.07)	0.218021
	class.Bacilli.id.1673	Weighted mode	17	0.00817476	0.074552	1.01(0.87-1.17)	0.914049
	class.Bacteroidia.id.912	MR Egger	14	-0.0176633	0.0779448	0.98(0.84-1.14)	0.824539
	class.Bacteroidia.id.912	Weighted median	14	-0.0576449	0.0489185	0.94(0.86-1.04)	0.238642
	class.Bacteroidia.id.912	Inverse variance weighted	14	-0.0347038	0.0355447	0.97(0.9-1.04)	0.328894
	class.Bacteroidia.id.912	Simple mode	14	0.0749778	0.0946099	1.08(0.9-1.3)	0.442295
	class.Bacteroidia.id.912	Weighted mode	14	-0.0959286	0.0771737	0.91(0.78-1.06)	0.235812
	class.Betaproteobacteria.id.2867	MR Egger	12	0.0566526	0.160281	1.06(0.77-1.45)	0.731083
	class.Betaproteobacteria.id.2867	Weighted median	12	0.0241443	0.0555319	1.02(0.92-1.14)	0.66372
	class.Betaproteobacteria.id.2867	Inverse variance weighted	12	0.00316699	0.0425084	1(0.92-1.09)	0.94061
	class.Betaproteobacteria.id.2867	Simple mode	12	0.0689081	0.101353	1.07(0.88-1.31)	0.510635
	class.Betaproteobacteria.id.2867	Weighted mode	12	0.0722474	0.0922733	1.07(0.9-1.29)	0.450172
	class.Clostridia.id.1859	MR Egger	11	-0.0337145	0.27627	0.97(0.56-1.66)	0.905553
	class.Clostridia.id.1859	Weighted median	11	0.0135885	0.0652212	1.01(0.89-1.15)	0.83496
	class.Clostridia.id.1859	Inverse variance weighted	11	-0.0787276	0.0528141	0.92(0.83-1.03)	0.136052
	class.Clostridia.id.1859	Simple mode	11	0.0435769	0.109043	1.04(0.84-1.29)	0.69783
	class.Clostridia.id.1859	Weighted mode	11	0.0415651	0.111622	1.04(0.84-1.3)	0.717384
	class.Coriobacteriia.id.809	MR Egger	18	0.143684	0.145265	1.15(0.87-1.53)	0.33733
	class.Coriobacteriia.id.809	Weighted median	18	-0.0247638	0.0477291	0.98(0.89-1.07)	0.603872
	class.Coriobacteriia.id.809	Inverse variance weighted	18	0.0067558	0.035427	1.01(0.94-1.08)	0.848763
	class.Coriobacteriia.id.809	Simple mode	18	-0.0333289	0.0982324	0.97(0.8-1.17)	0.738549
	class.Coriobacteriia.id.809	Weighted mode	18	-0.0219894	0.103168	0.98(0.8-1.2)	0.833752
	class.Deltaproteobacteria.id.3087	MR Egger	11	0.0303319	0.0994872	1.03(0.85-1.25)	0.767389
	class.Deltaproteobacteria.id.3087	Weighted median	11	-0.012696	0.0519969	0.99(0.89-1.09)	0.8071
	class.Deltaproteobacteria.id.3087	Inverse variance weighted	11	-0.0285983	0.0379101	0.97(0.9-1.05)	0.450625
	class.Deltaproteobacteria.id.3087	Simple mode	11	-0.0122752	0.0770601	0.99(0.85-1.15)	0.876609
	class.Deltaproteobacteria.id.3087	Weighted mode	11	-0.0109506	0.0690958	0.99(0.86-1.13)	0.87723
	class.Erysipelotrichia.id.2147	MR Egger	13	-0.101692	0.180594	0.9(0.63-1.29)	0.584665
	class.Erysipelotrichia.id.2147	Weighted median	13	-0.0071932	0.0563706	0.99(0.89-1.11)	0.898461
	class.Erysipelotrichia.id.2147	Inverse variance weighted	13	0.00237776	0.0411201	1(0.92-1.09)	0.953888
	class.Erysipelotrichia.id.2147	Simple mode	13	-0.00969984	0.0914357	0.99(0.83-1.18)	0.917269
	class.Erysipelotrichia.id.2147	Weighted mode	13	-0.00644297	0.0893711	0.99(0.83-1.18)	0.943716
	class.Gammaproteobacteria.id.3303	MR Egger	7	-0.0317181	0.176533	0.97(0.69-1.37)	0.864464
	class.Gammaproteobacteria.id.3303	Weighted median	7	0.090035	0.0666048	1.09(0.96-1.25)	0.176446
	class.Gammaproteobacteria.id.3303	Inverse variance weighted	7	0.081814	0.0500706	1.09(0.98-1.2)	0.102265
	class.Gammaproteobacteria.id.3303	Simple mode	7	0.00670866	0.0937622	1.01(0.84-1.21)	0.945286
	class.Gammaproteobacteria.id.3303	Weighted mode	7	0.00445331	0.0942507	1(0.84-1.21)	0.963848
	class.Lentisphaeria.id.2250	MR Egger	8	-0.0598203	0.0981556	0.94(0.78-1.14)	0.564579
	class.Lentisphaeria.id.2250	Weighted median	8	-0.00242638	0.034779	1(0.93-1.07)	0.94438
	class.Lentisphaeria.id.2250	Inverse variance weighted	8	-0.00223469	0.0267868	1(0.95-1.05)	0.933514
	class.Lentisphaeria.id.2250	Simple mode	8	-0.0135414	0.0542473	0.99(0.89-1.1)	0.810045
	class.Lentisphaeria.id.2250	Weighted mode	8	-0.0142773	0.0534016	0.99(0.89-1.09)	0.7969
	class.Melainabacteria.id.1589	MR Egger	9	0.00629896	0.112084	1.01(0.81-1.25)	0.956754
	class.Melainabacteria.id.1589	Weighted median	9	0.0395606	0.0422697	1.04(0.96-1.13)	0.34932
	class.Melainabacteria.id.1589	Inverse variance weighted	9	0.0107877	0.0371339	1.01(0.94-1.09)	0.771427
	class.Melainabacteria.id.1589	Simple mode	9	0.0919574	0.0867782	1.1(0.92-1.3)	0.320232
	class.Melainabacteria.id.1589	Weighted mode	9	0.0878572	0.0823828	1.09(0.93-1.28)	0.317344
	class.Methanobacteria.id.119	MR Egger	10	-0.117548	0.124221	0.89(0.7-1.13)	0.371707
	class.Methanobacteria.id.119	Weighted median	10	-0.0213132	0.0302532	0.98(0.92-1.04)	0.481125
	class.Methanobacteria.id.119	Inverse variance weighted	10	0.0111981	0.0303918	1.01(0.95-1.07)	0.712532
	class.Methanobacteria.id.119	Simple mode	10	-0.035309	0.055667	0.97(0.87-1.08)	0.541676
	class.Methanobacteria.id.119	Weighted mode	10	-0.0329025	0.0538909	0.97(0.87-1.08)	0.556607
	class.Mollicutes.id.3920	MR Egger	10	0.215321	0.133466	1.24(0.95-1.61)	0.145344
	class.Mollicutes.id.3920	Weighted median	10	0.0262207	0.0520979	1.03(0.93-1.14)	0.614756
	class.Mollicutes.id.3920	Inverse variance weighted	10	0.0176825	0.0443925	1.02(0.93-1.11)	0.690392
	class.Mollicutes.id.3920	Simple mode	10	0.0477168	0.0935448	1.05(0.87-1.26)	0.622258
	class.Mollicutes.id.3920	Weighted mode	10	0.043273	0.0938902	1.04(0.87-1.26)	0.655813
	class.Negativicutes.id.2164	MR Egger	12	-0.0777182	0.140082	0.93(0.7-1.22)	0.591221
	class.Negativicutes.id.2164	Weighted median	12	-0.0692414	0.0549292	0.93(0.84-1.04)	0.207469
	class.Negativicutes.id.2164	Inverse variance weighted	12	-0.0255511	0.0417521	0.97(0.9-1.06)	0.540556
	class.Negativicutes.id.2164	Simple mode	12	-0.10222	0.0955765	0.9(0.75-1.09)	0.30775
	class.Negativicutes.id.2164	Weighted mode	12	-0.105014	0.0911718	0.9(0.75-1.08)	0.273813
	class.Verrucomicrobiae.id.4029	MR Egger	11	-0.0610713	0.147159	0.94(0.71-1.26)	0.687858
	class.Verrucomicrobiae.id.4029	Weighted median	11	-0.0271072	0.0519872	0.97(0.88-1.08)	0.602073
	class.Verrucomicrobiae.id.4029	Inverse variance weighted	11	-0.0395382	0.0380333	0.96(0.89-1.04)	0.298541
	class.Verrucomicrobiae.id.4029	Simple mode	11	-0.03047	0.0904835	0.97(0.81-1.16)	0.743269
	class.Verrucomicrobiae.id.4029	Weighted mode	11	-0.03047	0.0875228	0.97(0.82-1.15)	0.734954
	family.Acidaminococcaceae.id.2166	MR Egger	6	0.123054	0.139982	1.13(0.86-1.49)	0.429002
	family.Acidaminococcaceae.id.2166	Weighted median	6	0.0526941	0.0591182	1.05(0.94-1.18)	0.37275
	family.Acidaminococcaceae.id.2166	Inverse variance weighted	6	0.0586081	0.0477822	1.06(0.97-1.16)	0.219985
	family.Acidaminococcaceae.id.2166	Simple mode	6	0.0537394	0.0871933	1.06(0.89-1.25)	0.564655
	family.Acidaminococcaceae.id.2166	Weighted mode	6	0.0582661	0.0882531	1.06(0.89-1.26)	0.538312
	family.Actinomycetaceae.id.421	MR Egger	5	-0.118425	0.161333	0.89(0.65-1.22)	0.516089
	family.Actinomycetaceae.id.421	Weighted median	5	0.0695224	0.0580404	1.07(0.96-1.2)	0.230984
	family.Actinomycetaceae.id.421	Inverse variance weighted	5	0.0380796	0.0594652	1.04(0.92-1.17)	0.521933
	family.Actinomycetaceae.id.421	Simple mode	5	0.134169	0.102035	1.14(0.94-1.4)	0.258853
	family.Actinomycetaceae.id.421	Weighted mode	5	0.132702	0.115169	1.14(0.91-1.43)	0.313402
	family.Alcaligenaceae.id.2875	MR Egger	14	0.298284	0.172836	1.35(0.96-1.89)	0.110012
	family.Alcaligenaceae.id.2875	Weighted median	14	0.0648836	0.0522322	1.07(0.96-1.18)	0.214158
	family.Alcaligenaceae.id.2875	Inverse variance weighted	14	0.0130334	0.0382909	1.01(0.94-1.09)	0.733572
	family.Alcaligenaceae.id.2875	Simple mode	14	0.0776558	0.0859324	1.08(0.91-1.28)	0.382604
	family.Alcaligenaceae.id.2875	Weighted mode	14	0.0776558	0.0819057	1.08(0.92-1.27)	0.360365
	family.Bacteroidaceae.id.917	MR Egger	9	0.232813	0.25848	1.26(0.76-2.09)	0.397677
	family.Bacteroidaceae.id.917	Weighted median	9	-0.0114412	0.0646844	0.99(0.87-1.12)	0.859605
	family.Bacteroidaceae.id.917	Inverse variance weighted	9	-0.068795	0.0490413	0.93(0.85-1.03)	0.160678
	family.Bacteroidaceae.id.917	Simple mode	9	0.0143811	0.0957155	1.01(0.84-1.22)	0.884288
	family.Bacteroidaceae.id.917	Weighted mode	9	0.0143811	0.098433	1.01(0.84-1.23)	0.887457
	family.BacteroidalesS24.7group.id.11173	MR Egger	8	0.0414346	0.140053	1.04(0.79-1.37)	0.777318
	family.BacteroidalesS24.7group.id.11173	Weighted median	8	-0.00545505	0.0431428	0.99(0.91-1.08)	0.899382
	family.BacteroidalesS24.7group.id.11173	Inverse variance weighted	8	0.0158772	0.0340184	1.02(0.95-1.09)	0.640696
	family.BacteroidalesS24.7group.id.11173	Simple mode	8	-0.00668233	0.0627253	0.99(0.88-1.12)	0.918148
	family.BacteroidalesS24.7group.id.11173	Weighted mode	8	-0.00668233	0.0612605	0.99(0.88-1.12)	0.9162
	family.Bifidobacteriaceae.id.433	MR Egger	13	0.0515461	0.178765	1.05(0.74-1.49)	0.778442
	family.Bifidobacteriaceae.id.433	Weighted median	13	-0.0464359	0.0506212	0.95(0.86-1.05)	0.358974
	family.Bifidobacteriaceae.id.433	Inverse variance weighted	13	-0.0283493	0.0379722	0.97(0.9-1.05)	0.455316
	family.Bifidobacteriaceae.id.433	Simple mode	13	-0.0519916	0.0789402	0.95(0.81-1.11)	0.522576
	family.Bifidobacteriaceae.id.433	Weighted mode	13	-0.050814	0.0769065	0.95(0.82-1.11)	0.521272
	family.Christensenellaceae.id.1866	MR Egger	11	-0.140781	0.0925211	0.87(0.72-1.04)	0.162434
	family.Christensenellaceae.id.1866	Weighted median	11	-0.0200667	0.0517584	0.98(0.89-1.08)	0.698239
	family.Christensenellaceae.id.1866	Inverse variance weighted	11	-0.019095	0.0473193	0.98(0.89-1.08)	0.686554
	family.Christensenellaceae.id.1866	Simple mode	11	-0.0201579	0.0857106	0.98(0.83-1.16)	0.818811
	family.Christensenellaceae.id.1866	Weighted mode	11	-0.0221642	0.0684458	0.98(0.86-1.12)	0.752745
	family.Clostridiaceae1.id.1869	MR Egger	10	0.293238	0.1413	1.34(1.02-1.77)	0.0716389
	family.Clostridiaceae1.id.1869	Weighted median	10	0.00208098	0.062717	1(0.89-1.13)	0.973531
	family.Clostridiaceae1.id.1869	Inverse variance weighted	10	-0.0370461	0.0587449	0.96(0.86-1.08)	0.528285
	family.Clostridiaceae1.id.1869	Simple mode	10	0.00491703	0.103889	1(0.82-1.23)	0.963284
	family.Clostridiaceae1.id.1869	Weighted mode	10	0.00288699	0.0987627	1(0.83-1.22)	0.977318
	family.ClostridialesvadinBB60group.id.11286	MR Egger	14	0.118729	0.0870537	1.13(0.95-1.34)	0.197649
	family.ClostridialesvadinBB60group.id.11286	Weighted median	14	-0.0448552	0.0408457	0.96(0.88-1.04)	0.272134
	family.ClostridialesvadinBB60group.id.11286	Inverse variance weighted	14	-0.0534359	0.0339155	0.95(0.89-1.01)	0.115127
	family.ClostridialesvadinBB60group.id.11286	Simple mode	14	-0.0204775	0.0764359	0.98(0.84-1.14)	0.792976
	family.ClostridialesvadinBB60group.id.11286	Weighted mode	14	-0.00867238	0.0670032	0.99(0.87-1.13)	0.898997
	family.Coriobacteriaceae.id.811	MR Egger	18	0.143684	0.145265	1.15(0.87-1.53)	0.33733
	family.Coriobacteriaceae.id.811	Weighted median	18	-0.0247638	0.0510948	0.98(0.88-1.08)	0.627915
	family.Coriobacteriaceae.id.811	Inverse variance weighted	18	0.0067558	0.035427	1.01(0.94-1.08)	0.848763
	family.Coriobacteriaceae.id.811	Simple mode	18	-0.0333289	0.0980885	0.97(0.8-1.17)	0.738181
	family.Coriobacteriaceae.id.811	Weighted mode	18	-0.0219894	0.102288	0.98(0.8-1.2)	0.832345
	family.Defluviitaleaceae.id.1924	MR Egger	11	-0.181627	0.100623	0.83(0.68-1.02)	0.104556
	family.Defluviitaleaceae.id.1924	Weighted median	11	-0.0179702	0.0419621	0.98(0.9-1.07)	0.668471
	family.Defluviitaleaceae.id.1924	Inverse variance weighted	11	-0.0274629	0.0301064	0.97(0.92-1.03)	0.361666
	family.Defluviitaleaceae.id.1924	Simple mode	11	0.0028655	0.0661212	1(0.88-1.14)	0.966286
	family.Defluviitaleaceae.id.1924	Weighted mode	11	0.000947806	0.0684888	1(0.88-1.14)	0.989231
	family.Desulfovibrionaceae.id.3169	MR Egger	9	0.0144876	0.0976162	1.01(0.84-1.23)	0.886201
	family.Desulfovibrionaceae.id.3169	Weighted median	9	-0.00733312	0.0551672	0.99(0.89-1.11)	0.894252
	family.Desulfovibrionaceae.id.3169	Inverse variance weighted	9	-0.0137584	0.0405912	0.99(0.91-1.07)	0.734647
	family.Desulfovibrionaceae.id.3169	Simple mode	9	-0.0014421	0.073503	1(0.86-1.15)	0.984827
	family.Desulfovibrionaceae.id.3169	Weighted mode	9	-0.00688006	0.0632976	0.99(0.88-1.12)	0.916122
	family.Enterobacteriaceae.id.3469	MR Egger	7	-0.215701	0.397792	0.81(0.37-1.76)	0.610933
	family.Enterobacteriaceae.id.3469	Weighted median	7	-0.0881346	0.0701706	0.92(0.8-1.05)	0.209114
	family.Enterobacteriaceae.id.3469	Inverse variance weighted	7	-0.0672743	0.0612827	0.93(0.83-1.05)	0.272305
	family.Enterobacteriaceae.id.3469	Simple mode	7	-0.164582	0.123964	0.85(0.67-1.08)	0.232567
	family.Enterobacteriaceae.id.3469	Weighted mode	7	-0.135762	0.114351	0.87(0.7-1.09)	0.28
	family.Erysipelotrichaceae.id.2149	MR Egger	13	-0.101692	0.180594	0.9(0.63-1.29)	0.584665
	family.Erysipelotrichaceae.id.2149	Weighted median	13	-0.0071932	0.0560554	0.99(0.89-1.11)	0.897893
	family.Erysipelotrichaceae.id.2149	Inverse variance weighted	13	0.00237776	0.0411201	1(0.92-1.09)	0.953888
	family.Erysipelotrichaceae.id.2149	Simple mode	13	-0.00969984	0.100383	0.99(0.81-1.21)	0.924616
	family.Erysipelotrichaceae.id.2149	Weighted mode	13	-0.00644297	0.0921761	0.99(0.83-1.19)	0.945426
	family.FamilyXI.id.1936	Inverse variance weighted	8	0.0556935	0.0279989	1.06(1-1.12)	0.0466866
	family.FamilyXI.id.1936	MR Egger	8	-0.208891	0.162523	0.81(0.59-1.12)	0.246067
	family.FamilyXI.id.1936	Weighted median	8	0.0519897	0.0301219	1.05(0.99-1.12)	0.0843512
	family.FamilyXI.id.1936	Simple mode	8	0.0609021	0.0415469	1.06(0.98-1.15)	0.186112
	family.FamilyXI.id.1936	Weighted mode	8	0.0527666	0.0411476	1.05(0.97-1.14)	0.240543
	family.FamilyXIII.id.1957	MR Egger	11	0.117521	0.186394	1.12(0.78-1.62)	0.544043
	family.FamilyXIII.id.1957	Weighted median	11	-0.0299009	0.0590972	0.97(0.86-1.09)	0.612884
	family.FamilyXIII.id.1957	Inverse variance weighted	11	-0.0613271	0.0536443	0.94(0.85-1.04)	0.252948
	family.FamilyXIII.id.1957	Simple mode	11	-0.0577133	0.104847	0.94(0.77-1.16)	0.594093
	family.FamilyXIII.id.1957	Weighted mode	11	-0.00366484	0.0930546	1(0.83-1.2)	0.96936
	family.Lachnospiraceae.id.1987	Inverse variance weighted	15	0.119213	0.0572654	1.13(1.01-1.26)	0.0373639
	family.Lachnospiraceae.id.1987	MR Egger	15	0.0476226	0.140812	1.05(0.8-1.38)	0.740611
	family.Lachnospiraceae.id.1987	Weighted median	15	0.0576427	0.0542765	1.06(0.95-1.18)	0.288227
	family.Lachnospiraceae.id.1987	Simple mode	15	0.0441857	0.0901297	1.05(0.88-1.25)	0.631553
	family.Lachnospiraceae.id.1987	Weighted mode	15	0.0699774	0.0782125	1.07(0.92-1.25)	0.386067
	family.Lactobacillaceae.id.1836	MR Egger	9	-0.120417	0.0904463	0.89(0.74-1.06)	0.22479
	family.Lactobacillaceae.id.1836	Weighted median	9	0.0424107	0.0407155	1.04(0.96-1.13)	0.297581
	family.Lactobacillaceae.id.1836	Inverse variance weighted	9	0.0112986	0.0366962	1.01(0.94-1.09)	0.758162
	family.Lactobacillaceae.id.1836	Simple mode	9	0.0648933	0.0692639	1.07(0.93-1.22)	0.376228
	family.Lactobacillaceae.id.1836	Weighted mode	9	0.0623461	0.0756728	1.06(0.92-1.23)	0.433876
	family.Methanobacteriaceae.id.121	MR Egger	10	-0.117548	0.124221	0.89(0.7-1.13)	0.371707
	family.Methanobacteriaceae.id.121	Weighted median	10	-0.0213132	0.0306611	0.98(0.92-1.04)	0.486979
	family.Methanobacteriaceae.id.121	Inverse variance weighted	10	0.0111981	0.0303918	1.01(0.95-1.07)	0.712532
	family.Methanobacteriaceae.id.121	Simple mode	10	-0.035309	0.055813	0.97(0.87-1.08)	0.542712
	family.Methanobacteriaceae.id.121	Weighted mode	10	-0.0329025	0.0498266	0.97(0.88-1.07)	0.525574
	family.Oxalobacteraceae.id.2966	MR Egger	14	-0.0210682	0.0844671	0.98(0.83-1.16)	0.80725
	family.Oxalobacteraceae.id.2966	Weighted median	14	-0.0411019	0.0295898	0.96(0.91-1.02)	0.164816
	family.Oxalobacteraceae.id.2966	Inverse variance weighted	14	-0.0372284	0.0210024	0.96(0.92-1)	0.0762989
	family.Oxalobacteraceae.id.2966	Simple mode	14	-0.0604121	0.0535048	0.94(0.85-1.05)	0.279262
	family.Oxalobacteraceae.id.2966	Weighted mode	14	-0.0547209	0.0535304	0.95(0.85-1.05)	0.325315
	family.Pasteurellaceae.id.3689	MR Egger	14	-0.0828873	0.0847206	0.92(0.78-1.09)	0.347208
	family.Pasteurellaceae.id.3689	Weighted median	14	0.0269826	0.0362731	1.03(0.96-1.1)	0.456953
	family.Pasteurellaceae.id.3689	Inverse variance weighted	14	0.0223817	0.0382747	1.02(0.95-1.1)	0.558705
	family.Pasteurellaceae.id.3689	Simple mode	14	0.0456034	0.0606204	1.05(0.93-1.18)	0.465288
	family.Pasteurellaceae.id.3689	Weighted mode	14	0.0438122	0.0568514	1.04(0.93-1.17)	0.454696
	family.Peptococcaceae.id.2024	MR Egger	10	-0.0508622	0.0917714	0.95(0.79-1.14)	0.594572
	family.Peptococcaceae.id.2024	Weighted median	10	-0.0499325	0.0459515	0.95(0.87-1.04)	0.277198
	family.Peptococcaceae.id.2024	Inverse variance weighted	10	-0.00579784	0.0347403	0.99(0.93-1.06)	0.867456
	family.Peptococcaceae.id.2024	Simple mode	10	-0.060765	0.0775517	0.94(0.81-1.1)	0.453434
	family.Peptococcaceae.id.2024	Weighted mode	10	-0.0580038	0.0676916	0.94(0.83-1.08)	0.413743
	family.Peptostreptococcaceae.id.2042	MR Egger	14	-0.103137	0.0775289	0.9(0.77-1.05)	0.208148
	family.Peptostreptococcaceae.id.2042	Weighted median	14	-0.0439106	0.0474565	0.96(0.87-1.05)	0.35482
	family.Peptostreptococcaceae.id.2042	Inverse variance weighted	14	0.00881085	0.0353924	1.01(0.94-1.08)	0.803401
	family.Peptostreptococcaceae.id.2042	Simple mode	14	0.126411	0.0989091	1.13(0.93-1.38)	0.223581
	family.Peptostreptococcaceae.id.2042	Weighted mode	14	-0.0887173	0.0685309	0.92(0.8-1.05)	0.217995
	family.Porphyromonadaceae.id.943	MR Egger	10	0.267658	0.188368	1.31(0.9-1.89)	0.19312
	family.Porphyromonadaceae.id.943	Weighted median	10	-0.0183739	0.0604882	0.98(0.87-1.11)	0.76131
	family.Porphyromonadaceae.id.943	Inverse variance weighted	10	0.0040029	0.0476883	1(0.91-1.1)	0.933105
	family.Porphyromonadaceae.id.943	Simple mode	10	-0.0281162	0.100052	0.97(0.8-1.18)	0.785052
	family.Porphyromonadaceae.id.943	Weighted mode	10	-0.0256596	0.0947044	0.97(0.81-1.17)	0.792546
	family.Prevotellaceae.id.960	MR Egger	16	-0.160374	0.105541	0.85(0.69-1.05)	0.150886
	family.Prevotellaceae.id.960	Weighted median	16	0.0155626	0.0450702	1.02(0.93-1.11)	0.729871
	family.Prevotellaceae.id.960	Inverse variance weighted	16	0.0301294	0.0315715	1.03(0.97-1.1)	0.33992
	family.Prevotellaceae.id.960	Simple mode	16	0.00060269	0.0723334	1(0.87-1.15)	0.993462
	family.Prevotellaceae.id.960	Weighted mode	16	-0.00250682	0.0646973	1(0.88-1.13)	0.969603
	family.Rhodospirillaceae.id.2717	MR Egger	15	0.239329	0.147323	1.27(0.95-1.7)	0.128252
	family.Rhodospirillaceae.id.2717	Weighted median	15	0.00823591	0.0386575	1.01(0.93-1.09)	0.831289
	family.Rhodospirillaceae.id.2717	Inverse variance weighted	15	-0.00653502	0.0310056	0.99(0.93-1.06)	0.833068
	family.Rhodospirillaceae.id.2717	Simple mode	15	-0.00560099	0.0649347	0.99(0.88-1.13)	0.932485
	family.Rhodospirillaceae.id.2717	Weighted mode	15	-0.00560099	0.0656068	0.99(0.87-1.13)	0.933175
	family.Rikenellaceae.id.967	MR Egger	20	-0.025526	0.102603	0.97(0.8-1.19)	0.806343
	family.Rikenellaceae.id.967	Weighted median	20	-0.0196854	0.0433495	0.98(0.9-1.07)	0.64975
	family.Rikenellaceae.id.967	Inverse variance weighted	20	0.00220525	0.0314741	1(0.94-1.07)	0.944141
	family.Rikenellaceae.id.967	Simple mode	20	-0.0412513	0.0772659	0.96(0.82-1.12)	0.59961
	family.Rikenellaceae.id.967	Weighted mode	20	-0.0304708	0.0776791	0.97(0.83-1.13)	0.699228
	family.Ruminococcaceae.id.2050	MR Egger	9	-0.0293257	0.0944739	0.97(0.81-1.17)	0.765287
	family.Ruminococcaceae.id.2050	Weighted median	9	-0.0255714	0.0593017	0.97(0.87-1.09)	0.666316
	family.Ruminococcaceae.id.2050	Inverse variance weighted	9	-0.0424479	0.0428564	0.96(0.88-1.04)	0.321945
	family.Ruminococcaceae.id.2050	Simple mode	9	-0.0202682	0.0872723	0.98(0.83-1.16)	0.822181
	family.Ruminococcaceae.id.2050	Weighted mode	9	-0.00636175	0.0802521	0.99(0.85-1.16)	0.938763
	family.Streptococcaceae.id.1850	MR Egger	15	0.0540508	0.159158	1.06(0.77-1.44)	0.739578
	family.Streptococcaceae.id.1850	Weighted median	15	-0.0146016	0.0508124	0.99(0.89-1.09)	0.773835
	family.Streptococcaceae.id.1850	Inverse variance weighted	15	-0.0182474	0.0394537	0.98(0.91-1.06)	0.643723
	family.Streptococcaceae.id.1850	Simple mode	15	-0.0465857	0.0857517	0.95(0.81-1.13)	0.595494
	family.Streptococcaceae.id.1850	Weighted mode	15	-0.0381328	0.0866004	0.96(0.81-1.14)	0.66642
	family.unknownfamily.id.1000001214	MR Egger	9	-0.0185587	0.126347	0.98(0.77-1.26)	0.887362
	family.unknownfamily.id.1000001214	Weighted median	9	0.0326733	0.0418761	1.03(0.95-1.12)	0.435251
	family.unknownfamily.id.1000001214	Inverse variance weighted	9	0.0220382	0.0416375	1.02(0.94-1.11)	0.596606
	family.unknownfamily.id.1000001214	Simple mode	9	0.105659	0.0887677	1.11(0.93-1.32)	0.268056
	family.unknownfamily.id.1000001214	Weighted mode	9	-0.0695024	0.085415	0.93(0.79-1.1)	0.439361
	family.unknownfamily.id.1000005471	MR Egger	12	0.258864	0.0993935	1.3(1.07-1.57)	0.0262907
	family.unknownfamily.id.1000005471	Weighted median	12	0.0260394	0.0467568	1.03(0.94-1.12)	0.577588
	family.unknownfamily.id.1000005471	Inverse variance weighted	12	0.0329512	0.0329488	1.03(0.97-1.1)	0.317275
	family.unknownfamily.id.1000005471	Simple mode	12	0.00247499	0.0786479	1(0.86-1.17)	0.975459
	family.unknownfamily.id.1000005471	Weighted mode	12	-0.0003139	0.0794641	1(0.86-1.17)	0.996919
	family.unknownfamily.id.1000006161	MR Egger	12	0.0303203	0.112526	1.03(0.83-1.29)	0.79306
	family.unknownfamily.id.1000006161	Weighted median	12	0.00726507	0.0342591	1.01(0.94-1.08)	0.832058
	family.unknownfamily.id.1000006161	Inverse variance weighted	12	0.00342971	0.0272136	1(0.95-1.06)	0.899709
	family.unknownfamily.id.1000006161	Simple mode	12	-0.0207939	0.0644363	0.98(0.86-1.11)	0.75297
	family.unknownfamily.id.1000006161	Weighted mode	12	-0.00504546	0.0578717	0.99(0.89-1.11)	0.932092
	family.Veillonellaceae.id.2172	MR Egger	19	0.00215195	0.0670015	1(0.88-1.14)	0.974752
	family.Veillonellaceae.id.2172	Weighted median	19	0.00894556	0.0418069	1.01(0.93-1.1)	0.830568
	family.Veillonellaceae.id.2172	Inverse variance weighted	19	0.0360517	0.0303227	1.04(0.98-1.1)	0.234465
	family.Veillonellaceae.id.2172	Simple mode	19	0.0326112	0.078011	1.03(0.89-1.2)	0.680868
	family.Veillonellaceae.id.2172	Weighted mode	19	-0.00760392	0.0684019	0.99(0.87-1.13)	0.912715
	family.Verrucomicrobiaceae.id.4036	MR Egger	11	-0.061271	0.1472	0.94(0.7-1.26)	0.686984
	family.Verrucomicrobiaceae.id.4036	Weighted median	11	-0.0271559	0.0496784	0.97(0.88-1.07)	0.58463
	family.Verrucomicrobiaceae.id.4036	Inverse variance weighted	11	-0.0395554	0.0380362	0.96(0.89-1.04)	0.298367
	family.Verrucomicrobiaceae.id.4036	Simple mode	11	-0.0304757	0.0897975	0.97(0.81-1.16)	0.741341
	family.Verrucomicrobiaceae.id.4036	Weighted mode	11	-0.0304757	0.0853717	0.97(0.82-1.15)	0.728527
	family.Victivallaceae.id.2255	MR Egger	11	-0.042662	0.120096	0.96(0.76-1.21)	0.730598
	family.Victivallaceae.id.2255	Weighted median	11	-0.0340449	0.0267853	0.97(0.92-1.02)	0.203717
	family.Victivallaceae.id.2255	Inverse variance weighted	11	-0.0254036	0.0221955	0.97(0.93-1.02)	0.252399
	family.Victivallaceae.id.2255	Simple mode	11	-0.0357585	0.0482139	0.96(0.88-1.06)	0.475348
	family.Victivallaceae.id.2255	Weighted mode	11	-0.0328072	0.0426537	0.97(0.89-1.05)	0.459584
	genus..Clostridiuminnocuumgroup.id.14397	MR Egger	9	-0.0601133	0.125026	0.94(0.74-1.2)	0.645318
	genus..Clostridiuminnocuumgroup.id.14397	Weighted median	9	-0.0309006	0.0310866	0.97(0.91-1.03)	0.320215
	genus..Clostridiuminnocuumgroup.id.14397	Inverse variance weighted	9	-0.0326149	0.0244705	0.97(0.92-1.02)	0.182589
	genus..Clostridiuminnocuumgroup.id.14397	Simple mode	9	-0.0294781	0.0493503	0.97(0.88-1.07)	0.566809
	genus..Clostridiuminnocuumgroup.id.14397	Weighted mode	9	-0.0300468	0.0478757	0.97(0.88-1.07)	0.547758
	genus..Eubacteriumbrachygroup.id.11296	MR Egger	8	-0.157511	0.110669	0.85(0.69-1.06)	0.204514
	genus..Eubacteriumbrachygroup.id.11296	Weighted median	8	-0.022215	0.0342763	0.98(0.91-1.05)	0.516911
	genus..Eubacteriumbrachygroup.id.11296	Inverse variance weighted	8	0.0096352	0.0320106	1.01(0.95-1.08)	0.763414
	genus..Eubacteriumbrachygroup.id.11296	Simple mode	8	-0.0429684	0.0579245	0.96(0.86-1.07)	0.48235
	genus..Eubacteriumbrachygroup.id.11296	Weighted mode	8	-0.0439087	0.0533731	0.96(0.86-1.06)	0.437816
	genus..Eubacteriumcoprostanoligenesgroup.id.11375	MR Egger	13	0.20568	0.162771	1.23(0.89-1.69)	0.232492
	genus..Eubacteriumcoprostanoligenesgroup.id.11375	Weighted median	13	0.038006	0.0570435	1.04(0.93-1.16)	0.505243
	genus..Eubacteriumcoprostanoligenesgroup.id.11375	Inverse variance weighted	13	0.0527821	0.0410979	1.05(0.97-1.14)	0.199036
	genus..Eubacteriumcoprostanoligenesgroup.id.11375	Simple mode	13	0.148713	0.103312	1.16(0.95-1.42)	0.175594
	genus..Eubacteriumcoprostanoligenesgroup.id.11375	Weighted mode	13	0.0579386	0.0987167	1.06(0.87-1.29)	0.568137
	genus..Eubacteriumeligensgroup.id.14372	MR Egger	7	0.353418	0.2113	1.42(0.94-2.15)	0.155267
	genus..Eubacteriumeligensgroup.id.14372	Weighted median	7	0.0573251	0.0704849	1.06(0.92-1.22)	0.416048
	genus..Eubacteriumeligensgroup.id.14372	Inverse variance weighted	7	0.0486127	0.051329	1.05(0.95-1.16)	0.343598
	genus..Eubacteriumeligensgroup.id.14372	Simple mode	7	0.0460219	0.10401	1.05(0.85-1.28)	0.673648
	genus..Eubacteriumeligensgroup.id.14372	Weighted mode	7	0.0491282	0.103509	1.05(0.86-1.29)	0.651834
	genus..Eubacteriumfissicatenagroup.id.14373	MR Egger	9	-0.146754	0.135173	0.86(0.66-1.13)	0.313591
	genus..Eubacteriumfissicatenagroup.id.14373	Weighted median	9	-0.0229005	0.0333214	0.98(0.92-1.04)	0.491918
	genus..Eubacteriumfissicatenagroup.id.14373	Inverse variance weighted	9	-0.00455128	0.0252945	1(0.95-1.05)	0.857206
	genus..Eubacteriumfissicatenagroup.id.14373	Simple mode	9	-0.0506969	0.0512589	0.95(0.86-1.05)	0.351612
	genus..Eubacteriumfissicatenagroup.id.14373	Weighted mode	9	-0.0464743	0.052818	0.95(0.86-1.06)	0.404572
	genus..Eubacteriumhalliigroup.id.11338	MR Egger	15	-0.0320767	0.0843496	0.97(0.82-1.14)	0.709877
	genus..Eubacteriumhalliigroup.id.11338	Weighted median	15	-0.0219546	0.0515894	0.98(0.88-1.08)	0.670426
	genus..Eubacteriumhalliigroup.id.11338	Inverse variance weighted	15	-0.0444308	0.0390582	0.96(0.89-1.03)	0.255307
	genus..Eubacteriumhalliigroup.id.11338	Simple mode	15	0.0581345	0.0940899	1.06(0.88-1.27)	0.546587
	genus..Eubacteriumhalliigroup.id.11338	Weighted mode	15	0.0561884	0.0850977	1.06(0.9-1.25)	0.51979
	genus..Eubacteriumnodatumgroup.id.11297	MR Egger	11	-0.208318	0.0985859	0.81(0.67-0.99)	0.0637525
	genus..Eubacteriumnodatumgroup.id.11297	Weighted median	11	0.0256744	0.0291755	1.03(0.97-1.09)	0.37886
	genus..Eubacteriumnodatumgroup.id.11297	Inverse variance weighted	11	0.0111833	0.0265454	1.01(0.96-1.07)	0.673542
	genus..Eubacteriumnodatumgroup.id.11297	Simple mode	11	0.0333024	0.0500408	1.03(0.94-1.14)	0.520781
	genus..Eubacteriumnodatumgroup.id.11297	Weighted mode	11	0.0308283	0.0492008	1.03(0.94-1.14)	0.544971
	genus..Eubacteriumoxidoreducensgroup.id.11339	MR Egger	5	0.128785	0.118218	1.14(0.9-1.43)	0.355667
	genus..Eubacteriumoxidoreducensgroup.id.11339	Weighted median	5	-0.0032563	0.0444858	1(0.91-1.09)	0.941648
	genus..Eubacteriumoxidoreducensgroup.id.11339	Inverse variance weighted	5	0.0102367	0.0363163	1.01(0.94-1.08)	0.778039
	genus..Eubacteriumoxidoreducensgroup.id.11339	Simple mode	5	-0.00686346	0.064643	0.99(0.87-1.13)	0.920555
	genus..Eubacteriumoxidoreducensgroup.id.11339	Weighted mode	5	-0.0081908	0.0646669	0.99(0.87-1.13)	0.90532
	genus..Eubacteriumrectalegroup.id.14374	Weighted median	9	-0.0850337	0.0627616	0.92(0.81-1.04)	0.175459
	genus..Eubacteriumrectalegroup.id.14374	Simple mode	9	-0.0778162	0.0988733	0.93(0.76-1.12)	0.453946
	genus..Eubacteriumrectalegroup.id.14374	Weighted mode	9	-0.0778162	0.0932254	0.93(0.77-1.11)	0.428101
	genus..Eubacteriumrectalegroup.id.14374	MR Egger	9	-0.493603	0.172861	0.61(0.43-0.86)	0.0244952
	genus..Eubacteriumrectalegroup.id.14374	Inverse variance weighted	9	-0.118508	0.047601	0.89(0.81-0.98)	0.0127887
	genus..Eubacteriumruminantiumgroup.id.11340	MR Egger	18	0.0242156	0.108833	1.02(0.83-1.27)	0.826738
	genus..Eubacteriumruminantiumgroup.id.11340	Weighted median	18	-0.0328628	0.033009	0.97(0.91-1.03)	0.319458
	genus..Eubacteriumruminantiumgroup.id.11340	Inverse variance weighted	18	0.0209149	0.0287006	1.02(0.97-1.08)	0.466168
	genus..Eubacteriumruminantiumgroup.id.11340	Simple mode	18	-0.0479656	0.0721492	0.95(0.83-1.1)	0.515089
	genus..Eubacteriumruminantiumgroup.id.11340	Weighted mode	18	-0.0449267	0.063636	0.96(0.84-1.08)	0.489754
	genus..Eubacteriumventriosumgroup.id.11341	MR Egger	14	0.167555	0.16547	1.18(0.85-1.64)	0.331234
	genus..Eubacteriumventriosumgroup.id.11341	Weighted median	14	0.00980368	0.0485155	1.01(0.92-1.11)	0.83986
	genus..Eubacteriumventriosumgroup.id.11341	Inverse variance weighted	14	0.00102996	0.0367529	1(0.93-1.08)	0.977643
	genus..Eubacteriumventriosumgroup.id.11341	Simple mode	14	0.000175399	0.0795572	1(0.86-1.17)	0.998274
	genus..Eubacteriumventriosumgroup.id.11341	Weighted mode	14	0.00267213	0.0794696	1(0.86-1.17)	0.973687
	genus..Eubacteriumxylanophilumgroup.id.14375	MR Egger	9	-0.147218	0.138001	0.86(0.66-1.13)	0.321469
	genus..Eubacteriumxylanophilumgroup.id.14375	Weighted median	9	0.024261	0.0540793	1.02(0.92-1.14)	0.653706
	genus..Eubacteriumxylanophilumgroup.id.14375	Inverse variance weighted	9	0.0177131	0.042616	1.02(0.94-1.11)	0.67767
	genus..Eubacteriumxylanophilumgroup.id.14375	Simple mode	9	0.042476	0.0805052	1.04(0.89-1.22)	0.61208
	genus..Eubacteriumxylanophilumgroup.id.14375	Weighted mode	9	0.042476	0.0881063	1.04(0.88-1.24)	0.642648
	genus..Ruminococcusgauvreauiigroup.id.11342	MR Egger	10	-0.0448714	0.204298	0.96(0.64-1.43)	0.831655
	genus..Ruminococcusgauvreauiigroup.id.11342	Weighted median	10	-0.0270104	0.054396	0.97(0.87-1.08)	0.619505
	genus..Ruminococcusgauvreauiigroup.id.11342	Inverse variance weighted	10	0.0274717	0.045899	1.03(0.94-1.12)	0.549491
	genus..Ruminococcusgauvreauiigroup.id.11342	Simple mode	10	-0.0380526	0.0814895	0.96(0.82-1.13)	0.651624
	genus..Ruminococcusgauvreauiigroup.id.11342	Weighted mode	10	-0.0380526	0.0736879	0.96(0.83-1.11)	0.618021
	genus..Ruminococcusgnavusgroup.id.14376	MR Egger	12	0.0238382	0.116603	1.02(0.81-1.29)	0.842111
	genus..Ruminococcusgnavusgroup.id.14376	Weighted median	12	0.0256005	0.0330542	1.03(0.96-1.09)	0.438635
	genus..Ruminococcusgnavusgroup.id.14376	Inverse variance weighted	12	0.011402	0.0251172	1.01(0.96-1.06)	0.649864
	genus..Ruminococcusgnavusgroup.id.14376	Simple mode	12	0.0346223	0.0545284	1.04(0.93-1.15)	0.538449
	genus..Ruminococcusgnavusgroup.id.14376	Weighted mode	12	0.0329906	0.0520199	1.03(0.93-1.14)	0.53892
	genus..Ruminococcustorquesgroup.id.14377	MR Egger	9	-0.014163	0.168172	0.99(0.71-1.37)	0.935242
	genus..Ruminococcustorquesgroup.id.14377	Weighted median	9	0.0344813	0.068924	1.04(0.9-1.18)	0.616878
	genus..Ruminococcustorquesgroup.id.14377	Inverse variance weighted	9	0.0794329	0.0665395	1.08(0.95-1.23)	0.232568
	genus..Ruminococcustorquesgroup.id.14377	Simple mode	9	-0.0759296	0.123463	0.93(0.73-1.18)	0.555639
	genus..Ruminococcustorquesgroup.id.14377	Weighted mode	9	-0.0203334	0.0921688	0.98(0.82-1.17)	0.830922
	genus.Actinomyces.id.423	MR Egger	6	-0.0996927	0.114599	0.91(0.72-1.13)	0.433431
	genus.Actinomyces.id.423	Weighted median	6	0.0398066	0.0498169	1.04(0.94-1.15)	0.424257
	genus.Actinomyces.id.423	Inverse variance weighted	6	0.0154385	0.0420204	1.02(0.94-1.1)	0.713317
	genus.Actinomyces.id.423	Simple mode	6	0.0876468	0.080774	1.09(0.93-1.28)	0.327408
	genus.Actinomyces.id.423	Weighted mode	6	0.0744556	0.0746035	1.08(0.93-1.25)	0.36409
	genus.Adlercreutzia.id.812	MR Egger	8	-0.105389	0.203978	0.9(0.6-1.34)	0.62387
	genus.Adlercreutzia.id.812	Weighted median	8	-0.00663159	0.049777	0.99(0.9-1.1)	0.894015
	genus.Adlercreutzia.id.812	Inverse variance weighted	8	-0.0415758	0.0420086	0.96(0.88-1.04)	0.322321
	genus.Adlercreutzia.id.812	Simple mode	8	0.00573858	0.0756201	1.01(0.87-1.17)	0.941632
	genus.Adlercreutzia.id.812	Weighted mode	8	0.00710126	0.0677421	1.01(0.88-1.15)	0.919453
	genus.Akkermansia.id.4037	MR Egger	11	-0.0599341	0.146938	0.94(0.71-1.26)	0.692889
	genus.Akkermansia.id.4037	Weighted median	11	-0.0272191	0.049155	0.97(0.88-1.07)	0.579757
	genus.Akkermansia.id.4037	Inverse variance weighted	11	-0.0394598	0.0380361	0.96(0.89-1.04)	0.299535
	genus.Akkermansia.id.4037	Simple mode	11	-0.0308414	0.0836345	0.97(0.82-1.14)	0.719991
	genus.Akkermansia.id.4037	Weighted mode	11	-0.0308414	0.0856167	0.97(0.82-1.15)	0.726169
	genus.Alistipes.id.968	MR Egger	13	0.0956155	0.214811	1.1(0.72-1.68)	0.664869
	genus.Alistipes.id.968	Weighted median	13	0.0338216	0.0590199	1.03(0.92-1.16)	0.566608
	genus.Alistipes.id.968	Inverse variance weighted	13	0.0130052	0.0427432	1.01(0.93-1.1)	0.760928
	genus.Alistipes.id.968	Simple mode	13	0.108042	0.111772	1.11(0.89-1.39)	0.352806
	genus.Alistipes.id.968	Weighted mode	13	0.104356	0.106047	1.11(0.9-1.37)	0.344515
	genus.Allisonella.id.2174	MR Egger	8	-0.171052	0.181145	0.84(0.59-1.2)	0.38148
	genus.Allisonella.id.2174	Weighted median	8	0.0335167	0.0300061	1.03(0.98-1.1)	0.263995
	genus.Allisonella.id.2174	Inverse variance weighted	8	0.0371004	0.0276923	1.04(0.98-1.1)	0.18033
	genus.Allisonella.id.2174	Simple mode	8	0.0406071	0.0540084	1.04(0.94-1.16)	0.476646
	genus.Allisonella.id.2174	Weighted mode	8	0.0445226	0.0471973	1.05(0.95-1.15)	0.376923
	genus.Alloprevotella.id.961	Inverse variance weighted	6	-0.0574438	0.0256419	0.94(0.9-0.99)	0.025076
	genus.Alloprevotella.id.961	MR Egger	6	-0.0497806	0.267149	0.95(0.56-1.61)	0.861247
	genus.Alloprevotella.id.961	Weighted median	6	-0.0583629	0.0316034	0.94(0.89-1)	0.0647868
	genus.Alloprevotella.id.961	Simple mode	6	-0.0596163	0.0473398	0.94(0.86-1.03)	0.263501
	genus.Alloprevotella.id.961	Weighted mode	6	-0.0596163	0.0477601	0.94(0.86-1.03)	0.267207
	genus.Anaerofilum.id.2053	MR Egger	11	0.0524714	0.133211	1.05(0.81-1.37)	0.702826
	genus.Anaerofilum.id.2053	Weighted median	11	0.0264	0.0330684	1.03(0.96-1.1)	0.42467
	genus.Anaerofilum.id.2053	Inverse variance weighted	11	0.0264383	0.0241956	1.03(0.98-1.08)	0.274531
	genus.Anaerofilum.id.2053	Simple mode	11	0.0113565	0.0556643	1.01(0.91-1.13)	0.842431
	genus.Anaerofilum.id.2053	Weighted mode	11	0.013233	0.0518717	1.01(0.92-1.12)	0.803808
	genus.Anaerostipes.id.1991	MR Egger	12	0.0116532	0.157689	1.01(0.74-1.38)	0.942547
	genus.Anaerostipes.id.1991	Weighted median	12	0.00492712	0.060852	1(0.89-1.13)	0.935467
	genus.Anaerostipes.id.1991	Inverse variance weighted	12	0.0170693	0.0431122	1.02(0.93-1.11)	0.692159
	genus.Anaerostipes.id.1991	Simple mode	12	0.0136134	0.0989328	1.01(0.84-1.23)	0.893041
	genus.Anaerostipes.id.1991	Weighted mode	12	0.0103648	0.0980945	1.01(0.83-1.22)	0.917753
	genus.Anaerotruncus.id.2054	MR Egger	12	-0.0270986	0.119835	0.97(0.77-1.23)	0.825653
	genus.Anaerotruncus.id.2054	Weighted median	12	0.018885	0.0522116	1.02(0.92-1.13)	0.717576
	genus.Anaerotruncus.id.2054	Inverse variance weighted	12	0.0226417	0.0394245	1.02(0.95-1.11)	0.565762
	genus.Anaerotruncus.id.2054	Simple mode	12	-0.0278159	0.0840289	0.97(0.82-1.15)	0.746844
	genus.Anaerotruncus.id.2054	Weighted mode	12	-0.0057158	0.0755421	0.99(0.86-1.15)	0.941045
	genus.Bacteroides.id.918	MR Egger	9	0.232813	0.25848	1.26(0.76-2.09)	0.397677
	genus.Bacteroides.id.918	Weighted median	9	-0.0114412	0.0656459	0.99(0.87-1.12)	0.86164
	genus.Bacteroides.id.918	Inverse variance weighted	9	-0.068795	0.0490413	0.93(0.85-1.03)	0.160678
	genus.Bacteroides.id.918	Simple mode	9	0.0143811	0.104325	1.01(0.83-1.24)	0.893766
	genus.Bacteroides.id.918	Weighted mode	9	0.0143811	0.0969461	1.01(0.84-1.23)	0.885745
	genus.Barnesiella.id.944	MR Egger	14	-0.00668342	0.155065	0.99(0.73-1.35)	0.96633
	genus.Barnesiella.id.944	Weighted median	14	-0.0469501	0.0484456	0.95(0.87-1.05)	0.33248
	genus.Barnesiella.id.944	Inverse variance weighted	14	0.00692252	0.0435299	1.01(0.92-1.1)	0.873646
	genus.Barnesiella.id.944	Simple mode	14	-0.0975292	0.0798706	0.91(0.78-1.06)	0.243736
	genus.Barnesiella.id.944	Weighted mode	14	-0.0902714	0.0791699	0.91(0.78-1.07)	0.274765
	genus.Bifidobacterium.id.436	MR Egger	12	0.0347454	0.10469	1.04(0.84-1.27)	0.746825
	genus.Bifidobacterium.id.436	Weighted median	12	-0.0216488	0.0497636	0.98(0.89-1.08)	0.663539
	genus.Bifidobacterium.id.436	Inverse variance weighted	12	0.0048623	0.036574	1(0.94-1.08)	0.894238
	genus.Bifidobacterium.id.436	Simple mode	12	-0.0382732	0.0825936	0.96(0.82-1.13)	0.652118
	genus.Bifidobacterium.id.436	Weighted mode	12	-0.0277514	0.0680744	0.97(0.85-1.11)	0.691343
	genus.Bilophila.id.3170	MR Egger	13	0.291709	0.199335	1.34(0.91-1.98)	0.171335
	genus.Bilophila.id.3170	Weighted median	13	0.0487951	0.053327	1.05(0.95-1.17)	0.360182
	genus.Bilophila.id.3170	Inverse variance weighted	13	0.0261744	0.0434153	1.03(0.94-1.12)	0.546585
	genus.Bilophila.id.3170	Simple mode	13	0.103484	0.0972769	1.11(0.92-1.34)	0.308357
	genus.Bilophila.id.3170	Weighted mode	13	0.0975489	0.0978337	1.1(0.91-1.34)	0.338403
	genus.Blautia.id.1992	MR Egger	13	0.00565254	0.0845158	1.01(0.85-1.19)	0.947876
	genus.Blautia.id.1992	Weighted median	13	-0.0123971	0.0507655	0.99(0.89-1.09)	0.807074
	genus.Blautia.id.1992	Inverse variance weighted	13	0.0463943	0.0371399	1.05(0.97-1.13)	0.2116
	genus.Blautia.id.1992	Simple mode	13	-0.0141877	0.080043	0.99(0.84-1.15)	0.862268
	genus.Blautia.id.1992	Weighted mode	13	-0.0202311	0.0662053	0.98(0.86-1.12)	0.765159
	genus.Butyricicoccus.id.2055	MR Egger	8	0.0306768	0.0721262	1.03(0.9-1.19)	0.685435
	genus.Butyricicoccus.id.2055	Weighted median	8	0.0416386	0.0526603	1.04(0.94-1.16)	0.429118
	genus.Butyricicoccus.id.2055	Inverse variance weighted	8	0.0543034	0.0394799	1.06(0.98-1.14)	0.168986
	genus.Butyricicoccus.id.2055	Simple mode	8	0.0658363	0.0711253	1.07(0.93-1.23)	0.385434
	genus.Butyricicoccus.id.2055	Weighted mode	8	0.0415826	0.0611691	1.04(0.92-1.18)	0.518474
	genus.Butyricimonas.id.945	MR Egger	12	-0.102293	0.121516	0.9(0.71-1.15)	0.419573
	genus.Butyricimonas.id.945	Weighted median	12	-0.0243171	0.0449762	0.98(0.89-1.07)	0.588738
	genus.Butyricimonas.id.945	Inverse variance weighted	12	0.0224107	0.0363171	1.02(0.95-1.1)	0.537178
	genus.Butyricimonas.id.945	Simple mode	12	-0.0522958	0.0658842	0.95(0.83-1.08)	0.444125
	genus.Butyricimonas.id.945	Weighted mode	12	-0.0457359	0.0663546	0.96(0.84-1.09)	0.504936
	genus.Butyrivibrio.id.1993	MR Egger	15	-0.0561055	0.0871149	0.95(0.8-1.12)	0.530749
	genus.Butyrivibrio.id.1993	Weighted median	15	0.0103032	0.0241316	1.01(0.96-1.06)	0.669409
	genus.Butyrivibrio.id.1993	Inverse variance weighted	15	0.00393874	0.0186516	1(0.97-1.04)	0.832751
	genus.Butyrivibrio.id.1993	Simple mode	15	0.0606991	0.0490673	1.06(0.97-1.17)	0.236415
	genus.Butyrivibrio.id.1993	Weighted mode	15	0.0580772	0.0452411	1.06(0.97-1.16)	0.220078
	genus.CandidatusSoleaferrea.id.11350	MR Egger	9	0.457829	0.322624	1.58(0.84-2.97)	0.198834
	genus.CandidatusSoleaferrea.id.11350	Weighted median	9	0.0304291	0.0395576	1.03(0.95-1.11)	0.441753
	genus.CandidatusSoleaferrea.id.11350	Inverse variance weighted	9	0.0135006	0.0298319	1.01(0.96-1.07)	0.65087
	genus.CandidatusSoleaferrea.id.11350	Simple mode	9	0.0476466	0.0647269	1.05(0.92-1.19)	0.482683
	genus.CandidatusSoleaferrea.id.11350	Weighted mode	9	0.0597446	0.0606973	1.06(0.94-1.2)	0.353794
	genus.Catenibacterium.id.2153	Inverse variance weighted	5	0.0742319	0.028036	1.08(1.02-1.14)	0.00810327
	genus.Catenibacterium.id.2153	MR Egger	5	0.0992531	0.253339	1.1(0.67-1.81)	0.721393
	genus.Catenibacterium.id.2153	Weighted median	5	0.0656193	0.0356539	1.07(1-1.15)	0.0657014
	genus.Catenibacterium.id.2153	Simple mode	5	0.0591564	0.0458335	1.06(0.97-1.16)	0.266364
	genus.Catenibacterium.id.2153	Weighted mode	5	0.0591564	0.044988	1.06(0.97-1.16)	0.25885
	genus.ChristensenellaceaeR.7group.id.11283	MR Egger	10	-0.0961024	0.16432	0.91(0.66-1.25)	0.574769
	genus.ChristensenellaceaeR.7group.id.11283	Weighted median	10	0.0412839	0.0609139	1.04(0.92-1.17)	0.497935
	genus.ChristensenellaceaeR.7group.id.11283	Inverse variance weighted	10	-0.0107358	0.0531817	0.99(0.89-1.1)	0.840018
	genus.ChristensenellaceaeR.7group.id.11283	Simple mode	10	0.0657418	0.101702	1.07(0.87-1.3)	0.534145
	genus.ChristensenellaceaeR.7group.id.11283	Weighted mode	10	0.0637327	0.0994744	1.07(0.88-1.3)	0.53769
	genus.Clostridiumsensustricto1.id.1873	MR Egger	7	0.111408	0.199387	1.12(0.76-1.65)	0.600429
	genus.Clostridiumsensustricto1.id.1873	Inverse variance weighted	7	-0.0638793	0.0890439	0.94(0.79-1.12)	0.473132
	genus.Clostridiumsensustricto1.id.1873	Simple mode	7	-0.156515	0.101918	0.86(0.7-1.04)	0.17552
	genus.Clostridiumsensustricto1.id.1873	Weighted mode	7	-0.159188	0.0797241	0.85(0.73-1)	0.0928456
	genus.Clostridiumsensustricto1.id.1873	Weighted median	7	-0.156984	0.0650781	0.85(0.75-0.97)	0.0158551
	genus.Collinsella.id.815	Inverse variance weighted	8	0.102025	0.046863	1.11(1.01-1.21)	0.0294741
	genus.Collinsella.id.815	MR Egger	8	-0.122406	0.177736	0.88(0.62-1.25)	0.516746
	genus.Collinsella.id.815	Weighted median	8	0.113248	0.0641848	1.12(0.99-1.27)	0.0776635
	genus.Collinsella.id.815	Simple mode	8	0.15624	0.0972494	1.17(0.97-1.41)	0.152179
	genus.Collinsella.id.815	Weighted mode	8	0.150527	0.0991862	1.16(0.96-1.41)	0.172899
	genus.Coprobacter.id.949	MR Egger	11	0.0593239	0.121996	1.06(0.84-1.35)	0.638391
	genus.Coprobacter.id.949	Weighted median	11	0.0104929	0.037682	1.01(0.94-1.09)	0.780659
	genus.Coprobacter.id.949	Inverse variance weighted	11	0.0313862	0.0327553	1.03(0.97-1.1)	0.337962
	genus.Coprobacter.id.949	Simple mode	11	0.000771371	0.0548388	1(0.9-1.11)	0.989054
	genus.Coprobacter.id.949	Weighted mode	11	0.000771371	0.0487664	1(0.91-1.1)	0.987691
	genus.Coprococcus1.id.11301	MR Egger	11	0.115574	0.110024	1.12(0.9-1.39)	0.320902
	genus.Coprococcus1.id.11301	Weighted median	11	0.0475273	0.0540852	1.05(0.94-1.17)	0.379537
	genus.Coprococcus1.id.11301	Inverse variance weighted	11	-0.00680485	0.0453527	0.99(0.91-1.09)	0.880731
	genus.Coprococcus1.id.11301	Simple mode	11	0.0420699	0.086744	1.04(0.88-1.24)	0.638132
	genus.Coprococcus1.id.11301	Weighted mode	11	0.0599545	0.0823786	1.06(0.9-1.25)	0.483433
	genus.Coprococcus2.id.11302	MR Egger	8	-0.1227	0.338207	0.88(0.46-1.72)	0.729196
	genus.Coprococcus2.id.11302	Weighted median	8	-0.0272916	0.0517418	0.97(0.88-1.08)	0.597876
	genus.Coprococcus2.id.11302	Inverse variance weighted	8	-0.0198691	0.042466	0.98(0.9-1.07)	0.639868
	genus.Coprococcus2.id.11302	Simple mode	8	-0.0668885	0.0787086	0.94(0.8-1.09)	0.423532
	genus.Coprococcus2.id.11302	Weighted mode	8	-0.061096	0.0848922	0.94(0.8-1.11)	0.495037
	genus.Coprococcus3.id.11303	Weighted median	10	-0.0068535	0.0596972	0.99(0.88-1.12)	0.9086
	genus.Coprococcus3.id.11303	Inverse variance weighted	10	-0.0313579	0.0444107	0.97(0.89-1.06)	0.480133
	genus.Coprococcus3.id.11303	Simple mode	10	0.00423472	0.0957912	1(0.83-1.21)	0.965704
	genus.Coprococcus3.id.11303	Weighted mode	10	0.00274631	0.0896052	1(0.84-1.2)	0.976218
	genus.Coprococcus3.id.11303	MR Egger	10	-0.465052	0.179465	0.63(0.44-0.89)	0.032047
	genus.DefluviitaleaceaeUCG011.id.11287	MR Egger	9	-0.135026	0.114022	0.87(0.7-1.09)	0.274978
	genus.DefluviitaleaceaeUCG011.id.11287	Weighted median	9	0.00974428	0.0415406	1.01(0.93-1.1)	0.814541
	genus.DefluviitaleaceaeUCG011.id.11287	Inverse variance weighted	9	-0.0212222	0.032537	0.98(0.92-1.04)	0.514241
	genus.DefluviitaleaceaeUCG011.id.11287	Simple mode	9	0.00996959	0.0682589	1.01(0.88-1.15)	0.887491
	genus.DefluviitaleaceaeUCG011.id.11287	Weighted mode	9	0.00793093	0.0655075	1.01(0.89-1.15)	0.906622
	genus.Desulfovibrio.id.3173	MR Egger	10	-0.022994	0.15138	0.98(0.73-1.31)	0.88303
	genus.Desulfovibrio.id.3173	Weighted median	10	0.034624	0.0480657	1.04(0.94-1.14)	0.471311
	genus.Desulfovibrio.id.3173	Inverse variance weighted	10	0.0102749	0.048187	1.01(0.92-1.11)	0.831148
	genus.Desulfovibrio.id.3173	Simple mode	10	0.040948	0.074313	1.04(0.9-1.21)	0.595032
	genus.Desulfovibrio.id.3173	Weighted mode	10	0.0254275	0.0657086	1.03(0.9-1.17)	0.707767
	genus.Dialister.id.2183	MR Egger	11	-0.196912	0.155922	0.82(0.61-1.11)	0.238365
	genus.Dialister.id.2183	Weighted median	11	0.00787653	0.0523183	1.01(0.91-1.12)	0.880331
	genus.Dialister.id.2183	Inverse variance weighted	11	0.0258122	0.0368302	1.03(0.95-1.1)	0.4834
	genus.Dialister.id.2183	Simple mode	11	-0.0555382	0.0977035	0.95(0.78-1.15)	0.582278
	genus.Dialister.id.2183	Weighted mode	11	-0.0596289	0.0867099	0.94(0.79-1.12)	0.507289
	genus.Dorea.id.1997	MR Egger	10	0.102819	0.118875	1.11(0.88-1.4)	0.412259
	genus.Dorea.id.1997	Weighted median	10	0.0488797	0.0567429	1.05(0.94-1.17)	0.389004
	genus.Dorea.id.1997	Inverse variance weighted	10	0.0339349	0.0437365	1.03(0.95-1.13)	0.437812
	genus.Dorea.id.1997	Simple mode	10	0.0547705	0.0869187	1.06(0.89-1.25)	0.544271
	genus.Dorea.id.1997	Weighted mode	10	0.0760833	0.0835292	1.08(0.92-1.27)	0.386116
	genus.Eggerthella.id.819	MR Egger	10	-0.0475847	0.117501	0.95(0.76-1.2)	0.696109
	genus.Eggerthella.id.819	Weighted median	10	-0.00651176	0.0328342	0.99(0.93-1.06)	0.842793
	genus.Eggerthella.id.819	Inverse variance weighted	10	-0.0111348	0.0257319	0.99(0.94-1.04)	0.665217
	genus.Eggerthella.id.819	Simple mode	10	0.000843855	0.0552046	1(0.9-1.12)	0.988138
	genus.Eggerthella.id.819	Weighted mode	10	0.0070589	0.0536251	1.01(0.91-1.12)	0.898169
	genus.Eisenbergiella.id.11304	MR Egger	11	-0.257257	0.353517	0.77(0.39-1.55)	0.485292
	genus.Eisenbergiella.id.11304	Weighted median	11	0.00531976	0.0360683	1.01(0.94-1.08)	0.882744
	genus.Eisenbergiella.id.11304	Inverse variance weighted	11	-0.0266095	0.0448492	0.97(0.89-1.06)	0.552973
	genus.Eisenbergiella.id.11304	Simple mode	11	0.0183972	0.0486541	1.02(0.93-1.12)	0.713243
	genus.Eisenbergiella.id.11304	Weighted mode	11	0.0200699	0.0468449	1.02(0.93-1.12)	0.677418
	genus.Enterorhabdus.id.820	MR Egger	6	-0.095	0.0902823	0.91(0.76-1.09)	0.352048
	genus.Enterorhabdus.id.820	Weighted median	6	0.0126015	0.04665	1.01(0.92-1.11)	0.787061
	genus.Enterorhabdus.id.820	Inverse variance weighted	6	0.0282636	0.0347085	1.03(0.96-1.1)	0.415467
	genus.Enterorhabdus.id.820	Simple mode	6	0.00483415	0.0728114	1(0.87-1.16)	0.949638
	genus.Enterorhabdus.id.820	Weighted mode	6	-0.0134891	0.0598466	0.99(0.88-1.11)	0.830596
	genus.Erysipelatoclostridium.id.11381	Weighted median	15	-0.0351957	0.038187	0.97(0.9-1.04)	0.356701
	genus.Erysipelatoclostridium.id.11381	Inverse variance weighted	15	-0.0167484	0.0305236	0.98(0.93-1.04)	0.58321
	genus.Erysipelatoclostridium.id.11381	Simple mode	15	-0.0414162	0.0659291	0.96(0.84-1.09)	0.539991
	genus.Erysipelatoclostridium.id.11381	Weighted mode	15	-0.040011	0.0644364	0.96(0.85-1.09)	0.544618
	genus.Erysipelatoclostridium.id.11381	MR Egger	15	0.26484	0.10766	1.3(1.06-1.61)	0.02867
	genus.ErysipelotrichaceaeUCG003.id.11384	MR Egger	17	0.12255	0.116006	1.13(0.9-1.42)	0.307498
	genus.ErysipelotrichaceaeUCG003.id.11384	Weighted median	17	0.00356006	0.0443134	1(0.92-1.09)	0.935968
	genus.ErysipelotrichaceaeUCG003.id.11384	Inverse variance weighted	17	0.0198386	0.0416843	1.02(0.94-1.11)	0.634128
	genus.ErysipelotrichaceaeUCG003.id.11384	Simple mode	17	-0.00492159	0.076195	1(0.86-1.16)	0.949299
	genus.ErysipelotrichaceaeUCG003.id.11384	Weighted mode	17	-0.00492159	0.0682209	1(0.87-1.14)	0.943383
	genus.Escherichia.Shigella.id.3504	MR Egger	9	0.139388	0.116856	1.15(0.91-1.45)	0.271798
	genus.Escherichia.Shigella.id.3504	Weighted median	9	0.0634284	0.0560883	1.07(0.95-1.19)	0.258111
	genus.Escherichia.Shigella.id.3504	Inverse variance weighted	9	0.0150169	0.040428	1.02(0.94-1.1)	0.710304
	genus.Escherichia.Shigella.id.3504	Simple mode	9	0.0816414	0.0919275	1.09(0.91-1.3)	0.400397
	genus.Escherichia.Shigella.id.3504	Weighted mode	9	0.0839932	0.089808	1.09(0.91-1.3)	0.377025
	genus.Faecalibacterium.id.2057	MR Egger	10	0.00426435	0.0897889	1(0.84-1.2)	0.963284
	genus.Faecalibacterium.id.2057	Weighted median	10	-0.0555637	0.0527121	0.95(0.85-1.05)	0.291837
	genus.Faecalibacterium.id.2057	Inverse variance weighted	10	-0.0736586	0.0460456	0.93(0.85-1.02)	0.109668
	genus.Faecalibacterium.id.2057	Simple mode	10	-0.0653705	0.077345	0.94(0.8-1.09)	0.41991
	genus.Faecalibacterium.id.2057	Weighted mode	10	-0.0503281	0.0586986	0.95(0.85-1.07)	0.413473
	genus.FamilyXIIIAD3011group.id.11293	MR Egger	10	-0.149264	0.176841	0.86(0.61-1.22)	0.423157
	genus.FamilyXIIIAD3011group.id.11293	Weighted median	10	-0.0614867	0.0549645	0.94(0.84-1.05)	0.263284
	genus.FamilyXIIIAD3011group.id.11293	Inverse variance weighted	10	-0.0632277	0.0408218	0.94(0.87-1.02)	0.121413
	genus.FamilyXIIIAD3011group.id.11293	Simple mode	10	-0.0496527	0.0908759	0.95(0.8-1.14)	0.598088
	genus.FamilyXIIIAD3011group.id.11293	Weighted mode	10	-0.0530979	0.0908524	0.95(0.79-1.13)	0.57328
	genus.FamilyXIIIUCG001.id.11294	MR Egger	8	0.00822398	0.155521	1.01(0.74-1.37)	0.959544
	genus.FamilyXIIIUCG001.id.11294	Weighted median	8	0.0111292	0.0538844	1.01(0.91-1.12)	0.83637
	genus.FamilyXIIIUCG001.id.11294	Inverse variance weighted	8	0.0609145	0.051875	1.06(0.96-1.18)	0.240292
	genus.FamilyXIIIUCG001.id.11294	Simple mode	8	-0.0094794	0.0721273	0.99(0.86-1.14)	0.899136
	genus.FamilyXIIIUCG001.id.11294	Weighted mode	8	-0.00650153	0.0683405	0.99(0.87-1.14)	0.926874
	genus.Flavonifractor.id.2059	MR Egger	5	0.0140047	0.356016	1.01(0.5-2.04)	0.971093
	genus.Flavonifractor.id.2059	Weighted median	5	0.0572963	0.0734604	1.06(0.92-1.22)	0.435414
	genus.Flavonifractor.id.2059	Inverse variance weighted	5	-0.000102722	0.0729932	1(0.87-1.15)	0.998877
	genus.Flavonifractor.id.2059	Simple mode	5	0.0776936	0.11133	1.08(0.87-1.34)	0.523701
	genus.Flavonifractor.id.2059	Weighted mode	5	0.0797411	0.0947469	1.08(0.9-1.3)	0.447374
	genus.Fusicatenibacter.id.11305	MR Egger	19	-0.0652104	0.129803	0.94(0.73-1.21)	0.621845
	genus.Fusicatenibacter.id.11305	Weighted median	19	0.0591483	0.044559	1.06(0.97-1.16)	0.184372
	genus.Fusicatenibacter.id.11305	Inverse variance weighted	19	0.0484025	0.0333431	1.05(0.98-1.12)	0.1466
	genus.Fusicatenibacter.id.11305	Simple mode	19	0.0898607	0.081504	1.09(0.93-1.28)	0.284755
	genus.Fusicatenibacter.id.11305	Weighted mode	19	0.0898607	0.0834425	1.09(0.93-1.29)	0.29574
	genus.Gordonibacter.id.821	MR Egger	12	0.0208385	0.0832774	1.02(0.87-1.2)	0.807475
	genus.Gordonibacter.id.821	Weighted median	12	-0.00843794	0.0263258	0.99(0.94-1.04)	0.748574
	genus.Gordonibacter.id.821	Inverse variance weighted	12	-0.00636894	0.0195171	0.99(0.96-1.03)	0.744177
	genus.Gordonibacter.id.821	Simple mode	12	-0.0426404	0.0489036	0.96(0.87-1.05)	0.401879
	genus.Gordonibacter.id.821	Weighted mode	12	-0.0465095	0.0498866	0.95(0.87-1.05)	0.371191
	genus.Haemophilus.id.3698	MR Egger	9	-0.0659258	0.0697816	0.94(0.82-1.07)	0.376249
	genus.Haemophilus.id.3698	Weighted median	9	0.0251964	0.0391062	1.03(0.95-1.11)	0.519376
	genus.Haemophilus.id.3698	Inverse variance weighted	9	0.0176274	0.0298954	1.02(0.96-1.08)	0.555433
	genus.Haemophilus.id.3698	Simple mode	9	0.0321255	0.0576906	1.03(0.92-1.16)	0.592857
	genus.Haemophilus.id.3698	Weighted mode	9	0.0328914	0.0622212	1.03(0.91-1.17)	0.611416
	genus.Holdemanella.id.11393	MR Egger	11	0.177688	0.0846479	1.19(1.01-1.41)	0.0652092
	genus.Holdemanella.id.11393	Weighted median	11	0.00301231	0.0395056	1(0.93-1.08)	0.93922
	genus.Holdemanella.id.11393	Inverse variance weighted	11	0.00253837	0.0306847	1(0.94-1.06)	0.934071
	genus.Holdemanella.id.11393	Simple mode	11	-0.0123664	0.0689882	0.99(0.86-1.13)	0.861318
	genus.Holdemanella.id.11393	Weighted mode	11	-0.0097286	0.0748155	0.99(0.86-1.15)	0.899118
	genus.Holdemania.id.2157	MR Egger	15	-0.0607071	0.103535	0.94(0.77-1.15)	0.567685
	genus.Holdemania.id.2157	Weighted median	15	-0.0534105	0.0397272	0.95(0.88-1.02)	0.178809
	genus.Holdemania.id.2157	Inverse variance weighted	15	-0.0318009	0.0340576	0.97(0.91-1.04)	0.350439
	genus.Holdemania.id.2157	Simple mode	15	-0.06605	0.080874	0.94(0.8-1.1)	0.427778
	genus.Holdemania.id.2157	Weighted mode	15	-0.0579016	0.0771353	0.94(0.81-1.1)	0.465294
	genus.Howardella.id.2000	MR Egger	10	0.0134323	0.105588	1.01(0.82-1.25)	0.90191
	genus.Howardella.id.2000	Weighted median	10	-0.0209638	0.0288181	0.98(0.93-1.04)	0.466949
	genus.Howardella.id.2000	Inverse variance weighted	10	-0.0333631	0.0232045	0.97(0.92-1.01)	0.150496
	genus.Howardella.id.2000	Simple mode	10	0.00091282	0.0473637	1(0.91-1.1)	0.985044
	genus.Howardella.id.2000	Weighted mode	10	9.30595e-05	0.0488241	1(0.91-1.1)	0.998521
	genus.Hungatella.id.11306	MR Egger	5	0.360475	0.241192	1.43(0.89-2.3)	0.231895
	genus.Hungatella.id.11306	Weighted median	5	-0.0484304	0.048297	0.95(0.87-1.05)	0.315976
	genus.Hungatella.id.11306	Inverse variance weighted	5	-0.031422	0.0467248	0.97(0.88-1.06)	0.501271
	genus.Hungatella.id.11306	Simple mode	5	-0.10668	0.0833753	0.9(0.76-1.06)	0.269893
	genus.Hungatella.id.11306	Weighted mode	5	-0.104382	0.085271	0.9(0.76-1.06)	0.288074
	genus.Intestinibacter.id.11345	MR Egger	14	-0.189919	0.132877	0.83(0.64-1.07)	0.178435
	genus.Intestinibacter.id.11345	Weighted median	14	-0.0493757	0.0492613	0.95(0.86-1.05)	0.316188
	genus.Intestinibacter.id.11345	Inverse variance weighted	14	-0.0548448	0.0400054	0.95(0.88-1.02)	0.170396
	genus.Intestinibacter.id.11345	Simple mode	14	0.0649107	0.0973171	1.07(0.88-1.29)	0.516436
	genus.Intestinibacter.id.11345	Weighted mode	14	-0.140062	0.0914318	0.87(0.73-1.04)	0.14952
	genus.Intestinimonas.id.2062	MR Egger	17	0.021104	0.0690744	1.02(0.89-1.17)	0.764165
	genus.Intestinimonas.id.2062	Weighted median	17	-0.0178865	0.0380985	0.98(0.91-1.06)	0.638726
	genus.Intestinimonas.id.2062	Inverse variance weighted	17	0.00845063	0.0270932	1.01(0.96-1.06)	0.755109
	genus.Intestinimonas.id.2062	Simple mode	17	-0.00787563	0.0607533	0.99(0.88-1.12)	0.898473
	genus.Intestinimonas.id.2062	Weighted mode	17	-0.0149658	0.0552941	0.99(0.88-1.1)	0.790115
	genus.Lachnoclostridium.id.11308	MR Egger	12	0.123842	0.154094	1.13(0.84-1.53)	0.440269
	genus.Lachnoclostridium.id.11308	Weighted median	12	0.0284997	0.0579853	1.03(0.92-1.15)	0.623073
	genus.Lachnoclostridium.id.11308	Inverse variance weighted	12	0.0302882	0.0425654	1.03(0.95-1.12)	0.476731
	genus.Lachnoclostridium.id.11308	Simple mode	12	0.00341841	0.0948785	1(0.83-1.21)	0.971904
	genus.Lachnoclostridium.id.11308	Weighted mode	12	-0.00394098	0.0929953	1(0.83-1.2)	0.966957
	genus.Lachnospira.id.2004	MR Egger	6	1.33187	0.974827	3.79(0.56-25.6)	0.243626
	genus.Lachnospira.id.2004	Weighted median	6	0.113997	0.0800405	1.12(0.96-1.31)	0.154376
	genus.Lachnospira.id.2004	Inverse variance weighted	6	0.244621	0.168618	1.28(0.92-1.78)	0.146852
	genus.Lachnospira.id.2004	Simple mode	6	0.118114	0.0881727	1.13(0.95-1.34)	0.238043
	genus.Lachnospira.id.2004	Weighted mode	6	0.120604	0.0881833	1.13(0.95-1.34)	0.229689
	genus.LachnospiraceaeFCS020group.id.11314	MR Egger	13	-0.0787237	0.0932186	0.92(0.77-1.11)	0.416375
	genus.LachnospiraceaeFCS020group.id.11314	Weighted median	13	0.000246243	0.0468248	1(0.91-1.1)	0.995804
	genus.LachnospiraceaeFCS020group.id.11314	Inverse variance weighted	13	0.0230519	0.0383268	1.02(0.95-1.1)	0.547536
	genus.LachnospiraceaeFCS020group.id.11314	Simple mode	13	0.0107884	0.0654008	1.01(0.89-1.15)	0.871723
	genus.LachnospiraceaeFCS020group.id.11314	Weighted mode	13	-0.000266318	0.0588745	1(0.89-1.12)	0.996465
	genus.LachnospiraceaeNC2004group.id.11316	MR Egger	9	-0.0942408	0.119562	0.91(0.72-1.15)	0.456427
	genus.LachnospiraceaeNC2004group.id.11316	Weighted median	9	-0.0464178	0.0417132	0.95(0.88-1.04)	0.265801
	genus.LachnospiraceaeNC2004group.id.11316	Simple mode	9	-0.0370828	0.059469	0.96(0.86-1.08)	0.550274
	genus.LachnospiraceaeNC2004group.id.11316	Weighted mode	9	-0.035398	0.0625641	0.97(0.85-1.09)	0.587052
	genus.LachnospiraceaeNC2004group.id.11316	Inverse variance weighted	9	-0.0704762	0.0289032	0.93(0.88-0.99)	0.0147544
	genus.LachnospiraceaeND3007group.id.11317	MR Egger	3	0.243985	2.78446	1.28(0.01-299.32)	0.944359
	genus.LachnospiraceaeND3007group.id.11317	Weighted median	3	-0.0470839	0.118399	0.95(0.76-1.2)	0.690871
	genus.LachnospiraceaeND3007group.id.11317	Inverse variance weighted	3	-0.0330545	0.118146	0.97(0.77-1.22)	0.779649
	genus.LachnospiraceaeND3007group.id.11317	Simple mode	3	-0.0763115	0.163518	0.93(0.67-1.28)	0.686626
	genus.LachnospiraceaeND3007group.id.11317	Weighted mode	3	-0.0887452	0.153373	0.92(0.68-1.24)	0.621322
	genus.LachnospiraceaeNK4A136group.id.11319	MR Egger	15	-0.0484268	0.0790589	0.95(0.82-1.11)	0.550745
	genus.LachnospiraceaeNK4A136group.id.11319	Weighted median	15	-0.0603953	0.0475298	0.94(0.86-1.03)	0.203841
	genus.LachnospiraceaeNK4A136group.id.11319	Inverse variance weighted	15	-0.0542431	0.0368199	0.95(0.88-1.02)	0.140697
	genus.LachnospiraceaeNK4A136group.id.11319	Simple mode	15	-0.0867347	0.0727194	0.92(0.8-1.06)	0.252798
	genus.LachnospiraceaeNK4A136group.id.11319	Weighted mode	15	-0.0762513	0.0574511	0.93(0.83-1.04)	0.205669
	genus.LachnospiraceaeUCG001.id.11321	MR Egger	13	0.0328134	0.136664	1.03(0.79-1.35)	0.814667
	genus.LachnospiraceaeUCG001.id.11321	Weighted median	13	-0.0175705	0.041001	0.98(0.91-1.06)	0.66826
	genus.LachnospiraceaeUCG001.id.11321	Inverse variance weighted	13	-0.0174073	0.0302812	0.98(0.93-1.04)	0.56539
	genus.LachnospiraceaeUCG001.id.11321	Simple mode	13	-0.045277	0.0669852	0.96(0.84-1.09)	0.511904
	genus.LachnospiraceaeUCG001.id.11321	Weighted mode	13	0.0363925	0.0637753	1.04(0.92-1.18)	0.578775
	genus.LachnospiraceaeUCG004.id.11324	MR Egger	13	-0.0581868	0.184667	0.94(0.66-1.35)	0.758589
	genus.LachnospiraceaeUCG004.id.11324	Weighted median	13	-0.0277424	0.0537069	0.97(0.88-1.08)	0.605469
	genus.LachnospiraceaeUCG004.id.11324	Inverse variance weighted	13	-0.0250984	0.0440797	0.98(0.89-1.06)	0.569094
	genus.LachnospiraceaeUCG004.id.11324	Simple mode	13	-0.0727123	0.100146	0.93(0.76-1.13)	0.481722
	genus.LachnospiraceaeUCG004.id.11324	Weighted mode	13	-0.0498955	0.10149	0.95(0.78-1.16)	0.631851
	genus.LachnospiraceaeUCG008.id.11328	MR Egger	11	0.237365	0.143038	1.27(0.96-1.68)	0.131398
	genus.LachnospiraceaeUCG008.id.11328	Weighted median	11	0.0624971	0.0351284	1.06(0.99-1.14)	0.0752223
	genus.LachnospiraceaeUCG008.id.11328	Inverse variance weighted	11	0.0400539	0.0268896	1.04(0.99-1.1)	0.136337
	genus.LachnospiraceaeUCG008.id.11328	Simple mode	11	0.0743953	0.0557701	1.08(0.97-1.2)	0.211799
	genus.LachnospiraceaeUCG008.id.11328	Weighted mode	11	0.0729393	0.0528953	1.08(0.97-1.19)	0.197973
	genus.LachnospiraceaeUCG010.id.11330	MR Egger	10	0.0772511	0.0999163	1.08(0.89-1.31)	0.46166
	genus.LachnospiraceaeUCG010.id.11330	Weighted median	10	-0.0141316	0.050928	0.99(0.89-1.09)	0.78141
	genus.LachnospiraceaeUCG010.id.11330	Inverse variance weighted	10	-0.0101078	0.0377075	0.99(0.92-1.07)	0.788656
	genus.LachnospiraceaeUCG010.id.11330	Simple mode	10	-0.0578731	0.0880021	0.94(0.79-1.12)	0.527233
	genus.LachnospiraceaeUCG010.id.11330	Weighted mode	10	-0.0605425	0.0903423	0.94(0.79-1.12)	0.519588
	genus.Lactobacillus.id.1837	MR Egger	9	-0.175188	0.086928	0.84(0.71-1)	0.0837063
	genus.Lactobacillus.id.1837	Weighted median	9	-0.0340055	0.0409159	0.97(0.89-1.05)	0.405912
	genus.Lactobacillus.id.1837	Inverse variance weighted	9	-0.023286	0.0293145	0.98(0.92-1.03)	0.426991
	genus.Lactobacillus.id.1837	Simple mode	9	-0.0240626	0.0619425	0.98(0.86-1.1)	0.707805
	genus.Lactobacillus.id.1837	Weighted mode	9	-0.0292931	0.0651874	0.97(0.85-1.1)	0.665091
	genus.Lactococcus.id.1851	MR Egger	9	0.119427	0.0992353	1.13(0.93-1.37)	0.26791
	genus.Lactococcus.id.1851	Weighted median	9	0.0231252	0.0302483	1.02(0.96-1.09)	0.444561
	genus.Lactococcus.id.1851	Inverse variance weighted	9	0.0292472	0.0228726	1.03(0.98-1.08)	0.201001
	genus.Lactococcus.id.1851	Simple mode	9	0.0162923	0.0424355	1.02(0.94-1.1)	0.711033
	genus.Lactococcus.id.1851	Weighted mode	9	0.0174985	0.0441504	1.02(0.93-1.11)	0.702217
	genus.Marvinbryantia.id.2005	MR Egger	10	-0.317181	0.147904	0.73(0.54-0.97)	0.0643234
	genus.Marvinbryantia.id.2005	Weighted median	10	-0.0275641	0.0475723	0.97(0.89-1.07)	0.56231
	genus.Marvinbryantia.id.2005	Inverse variance weighted	10	-0.0248512	0.0376331	0.98(0.91-1.05)	0.509026
	genus.Marvinbryantia.id.2005	Simple mode	10	-0.0332078	0.0849512	0.97(0.82-1.14)	0.70496
	genus.Marvinbryantia.id.2005	Weighted mode	10	-0.0243888	0.0834691	0.98(0.83-1.15)	0.776765
	genus.Methanobrevibacter.id.123	MR Egger	6	-0.268891	0.0974538	0.76(0.63-0.93)	0.0508933
	genus.Methanobrevibacter.id.123	Weighted median	6	-0.0273886	0.0377717	0.97(0.9-1.05)	0.468385
	genus.Methanobrevibacter.id.123	Inverse variance weighted	6	0.0220245	0.0422793	1.02(0.94-1.11)	0.602417
	genus.Methanobrevibacter.id.123	Simple mode	6	-0.0331997	0.0536679	0.97(0.87-1.07)	0.56326
	genus.Methanobrevibacter.id.123	Weighted mode	6	-0.0331997	0.0491635	0.97(0.88-1.07)	0.529453
	genus.Odoribacter.id.952	MR Egger	7	-0.254154	0.18578	0.78(0.54-1.12)	0.229575
	genus.Odoribacter.id.952	Weighted median	7	0.0328179	0.0720853	1.03(0.9-1.19)	0.648919
	genus.Odoribacter.id.952	Inverse variance weighted	7	-0.000845441	0.0614111	1(0.89-1.13)	0.989016
	genus.Odoribacter.id.952	Simple mode	7	0.0577545	0.0938762	1.06(0.88-1.27)	0.561003
	genus.Odoribacter.id.952	Weighted mode	7	0.0577545	0.101456	1.06(0.87-1.29)	0.589842
	genus.Olsenella.id.822	MR Egger	11	-0.073135	0.0778291	0.93(0.8-1.08)	0.371912
	genus.Olsenella.id.822	Weighted median	11	-0.0168316	0.0284317	0.98(0.93-1.04)	0.553851
	genus.Olsenella.id.822	Inverse variance weighted	11	0.00323032	0.0205406	1(0.96-1.04)	0.875036
	genus.Olsenella.id.822	Simple mode	11	-0.0330333	0.0476968	0.97(0.88-1.06)	0.504345
	genus.Olsenella.id.822	Weighted mode	11	-0.0272606	0.0457029	0.97(0.89-1.06)	0.564117
	genus.Oscillibacter.id.2063	MR Egger	12	0.0377881	0.340578	1.04(0.53-2.02)	0.913849
	genus.Oscillibacter.id.2063	Weighted median	12	-0.0438098	0.0474166	0.96(0.87-1.05)	0.355522
	genus.Oscillibacter.id.2063	Inverse variance weighted	12	0.0862934	0.0900411	1.09(0.91-1.3)	0.337872
	genus.Oscillibacter.id.2063	Simple mode	12	-0.0881771	0.0657838	0.92(0.8-1.04)	0.207141
	genus.Oscillibacter.id.2063	Weighted mode	12	-0.0850156	0.0604527	0.92(0.82-1.03)	0.187246
	genus.Oscillospira.id.2064	MR Egger	7	0.107172	0.184348	1.11(0.78-1.6)	0.586223
	genus.Oscillospira.id.2064	Weighted median	7	0.0308484	0.054884	1.03(0.93-1.15)	0.574071
	genus.Oscillospira.id.2064	Inverse variance weighted	7	0.029892	0.0429955	1.03(0.95-1.12)	0.486908
	genus.Oscillospira.id.2064	Simple mode	7	0.0220081	0.0711962	1.02(0.89-1.18)	0.767683
	genus.Oscillospira.id.2064	Weighted mode	7	0.0249652	0.0793462	1.03(0.88-1.2)	0.763692
	genus.Oxalobacter.id.2978	MR Egger	11	-0.0820479	0.102214	0.92(0.75-1.13)	0.442823
	genus.Oxalobacter.id.2978	Weighted median	11	0.0098989	0.0295946	1.01(0.95-1.07)	0.738014
	genus.Oxalobacter.id.2978	Inverse variance weighted	11	0.00722245	0.0217836	1.01(0.97-1.05)	0.740226
	genus.Oxalobacter.id.2978	Simple mode	11	0.011339	0.0493672	1.01(0.92-1.11)	0.822965
	genus.Oxalobacter.id.2978	Weighted mode	11	0.0144714	0.048959	1.01(0.92-1.12)	0.773596
	genus.Parabacteroides.id.954	MR Egger	6	-0.0306528	0.171307	0.97(0.69-1.36)	0.866687
	genus.Parabacteroides.id.954	Weighted median	6	0.014517	0.0699513	1.01(0.88-1.16)	0.835596
	genus.Parabacteroides.id.954	Inverse variance weighted	6	0.0446795	0.0543592	1.05(0.94-1.16)	0.411116
	genus.Parabacteroides.id.954	Simple mode	6	-0.0285656	0.0918499	0.97(0.81-1.16)	0.768346
	genus.Parabacteroides.id.954	Weighted mode	6	-0.01996	0.0913812	0.98(0.82-1.17)	0.835733
	genus.Paraprevotella.id.962	MR Egger	13	-0.0261774	0.105194	0.97(0.79-1.2)	0.808063
	genus.Paraprevotella.id.962	Weighted median	13	0.00941195	0.0357628	1.01(0.94-1.08)	0.792414
	genus.Paraprevotella.id.962	Inverse variance weighted	13	0.0274	0.0292255	1.03(0.97-1.09)	0.348482
	genus.Paraprevotella.id.962	Simple mode	13	-0.00991117	0.0542461	0.99(0.89-1.1)	0.858078
	genus.Paraprevotella.id.962	Weighted mode	13	0.00126573	0.055184	1(0.9-1.12)	0.982078
	genus.Parasutterella.id.2892	MR Egger	15	0.1296	0.099505	1.14(0.94-1.38)	0.215366
	genus.Parasutterella.id.2892	Weighted median	15	0.0350012	0.0410638	1.04(0.96-1.12)	0.394014
	genus.Parasutterella.id.2892	Inverse variance weighted	15	0.0349039	0.0324341	1.04(0.97-1.1)	0.28186
	genus.Parasutterella.id.2892	Simple mode	15	0.0260841	0.0796037	1.03(0.88-1.2)	0.748007
	genus.Parasutterella.id.2892	Weighted mode	15	0.0341831	0.0712625	1.03(0.9-1.19)	0.638863
	genus.Peptococcus.id.2037	MR Egger	13	-0.00496757	0.0906611	1(0.83-1.19)	0.957286
	genus.Peptococcus.id.2037	Weighted median	13	-0.053259	0.0305042	0.95(0.89-1.01)	0.0808188
	genus.Peptococcus.id.2037	Inverse variance weighted	13	-0.0341427	0.0230694	0.97(0.92-1.01)	0.138874
	genus.Peptococcus.id.2037	Simple mode	13	-0.0609628	0.0494307	0.94(0.85-1.04)	0.241077
	genus.Peptococcus.id.2037	Weighted mode	13	-0.0591355	0.0501998	0.94(0.85-1.04)	0.261629
	genus.Phascolarctobacterium.id.2168	MR Egger	10	0.125058	0.241467	1.13(0.71-1.82)	0.618536
	genus.Phascolarctobacterium.id.2168	Weighted median	10	-0.0125593	0.0560878	0.99(0.88-1.1)	0.822817
	genus.Phascolarctobacterium.id.2168	Inverse variance weighted	10	-0.0232693	0.0494405	0.98(0.89-1.08)	0.637889
	genus.Phascolarctobacterium.id.2168	Simple mode	10	-0.0316619	0.0993685	0.97(0.8-1.18)	0.757277
	genus.Phascolarctobacterium.id.2168	Weighted mode	10	-0.0201336	0.0880584	0.98(0.82-1.16)	0.82426
	genus.Prevotella7.id.11182	MR Egger	11	0.18623	0.207291	1.2(0.8-1.81)	0.392374
	genus.Prevotella7.id.11182	Weighted median	11	0.0133933	0.031596	1.01(0.95-1.08)	0.671644
	genus.Prevotella7.id.11182	Inverse variance weighted	11	0.0175111	0.0330673	1.02(0.95-1.09)	0.596417
	genus.Prevotella7.id.11182	Simple mode	11	0.0148801	0.0515276	1.01(0.92-1.12)	0.778648
	genus.Prevotella7.id.11182	Weighted mode	11	0.0148801	0.045799	1.01(0.93-1.11)	0.751952
	genus.Prevotella9.id.11183	MR Egger	15	-0.0840973	0.137074	0.92(0.7-1.2)	0.55012
	genus.Prevotella9.id.11183	Weighted median	15	-0.0314084	0.0416304	0.97(0.89-1.05)	0.450575
	genus.Prevotella9.id.11183	Inverse variance weighted	15	-0.0434712	0.0416286	0.96(0.88-1.04)	0.296363
	genus.Prevotella9.id.11183	Simple mode	15	-0.0567839	0.081678	0.94(0.81-1.11)	0.498297
	genus.Prevotella9.id.11183	Weighted mode	15	-0.0248161	0.0735731	0.98(0.84-1.13)	0.740895
	genus.RikenellaceaeRC9gutgroup.id.11191	MR Egger	10	-0.00281962	0.147285	1(0.75-1.33)	0.985195
	genus.RikenellaceaeRC9gutgroup.id.11191	Weighted median	10	0.0251422	0.0273991	1.03(0.97-1.08)	0.358814
	genus.RikenellaceaeRC9gutgroup.id.11191	Inverse variance weighted	10	0.0258968	0.0232142	1.03(0.98-1.07)	0.264612
	genus.RikenellaceaeRC9gutgroup.id.11191	Simple mode	10	0.0224024	0.0393192	1.02(0.95-1.1)	0.582782
	genus.RikenellaceaeRC9gutgroup.id.11191	Weighted mode	10	0.0232421	0.0401448	1.02(0.95-1.11)	0.576819
	genus.Romboutsia.id.11347	MR Egger	14	-0.04565	0.0858602	0.96(0.81-1.13)	0.604652
	genus.Romboutsia.id.11347	Weighted median	14	-0.0293152	0.04504	0.97(0.89-1.06)	0.51513
	genus.Romboutsia.id.11347	Inverse variance weighted	14	-0.0350865	0.0320707	0.97(0.91-1.03)	0.27394
	genus.Romboutsia.id.11347	Simple mode	14	0.0635834	0.0753832	1.07(0.92-1.24)	0.414217
	genus.Romboutsia.id.11347	Weighted mode	14	0.0147605	0.0659941	1.01(0.89-1.16)	0.826496
	genus.Roseburia.id.2012	MR Egger	12	0.0756956	0.145895	1.08(0.81-1.44)	0.615163
	genus.Roseburia.id.2012	Weighted median	12	-0.00603305	0.0598942	0.99(0.88-1.12)	0.919766
	genus.Roseburia.id.2012	Inverse variance weighted	12	-0.0504648	0.049524	0.95(0.86-1.05)	0.308204
	genus.Roseburia.id.2012	Simple mode	12	-0.0883551	0.10577	0.92(0.74-1.13)	0.421296
	genus.Roseburia.id.2012	Weighted mode	12	0.0442631	0.0967547	1.05(0.86-1.26)	0.656231
	genus.Ruminiclostridium5.id.11355	MR Egger	11	-0.342504	0.182107	0.71(0.5-1.01)	0.0926897
	genus.Ruminiclostridium5.id.11355	Weighted median	11	-0.0877586	0.0619867	0.92(0.81-1.03)	0.156844
	genus.Ruminiclostridium5.id.11355	Inverse variance weighted	11	-0.0347485	0.0488361	0.97(0.88-1.06)	0.476754
	genus.Ruminiclostridium5.id.11355	Simple mode	11	-0.0888422	0.0911008	0.91(0.77-1.09)	0.352457
	genus.Ruminiclostridium5.id.11355	Weighted mode	11	-0.0924285	0.1049	0.91(0.74-1.12)	0.398942
	genus.Ruminiclostridium6.id.11356	MR Egger	15	-0.0674392	0.0816057	0.93(0.8-1.1)	0.423485
	genus.Ruminiclostridium6.id.11356	Weighted median	15	-0.0152102	0.0426796	0.98(0.91-1.07)	0.721556
	genus.Ruminiclostridium6.id.11356	Inverse variance weighted	15	0.0172961	0.0311019	1.02(0.96-1.08)	0.578134
	genus.Ruminiclostridium6.id.11356	Simple mode	15	-0.00920961	0.0749558	0.99(0.86-1.15)	0.903959
	genus.Ruminiclostridium6.id.11356	Weighted mode	15	-0.0316218	0.06631	0.97(0.85-1.1)	0.640806
	genus.Ruminiclostridium9.id.11357	MR Egger	9	-0.0575016	0.206719	0.94(0.63-1.42)	0.788924
	genus.Ruminiclostridium9.id.11357	Weighted median	9	0.0738814	0.0658058	1.08(0.95-1.22)	0.261557
	genus.Ruminiclostridium9.id.11357	Inverse variance weighted	9	0.0227304	0.0468611	1.02(0.93-1.12)	0.627634
	genus.Ruminiclostridium9.id.11357	Simple mode	9	0.123885	0.110687	1.13(0.91-1.41)	0.295519
	genus.Ruminiclostridium9.id.11357	Weighted mode	9	0.12097	0.10404	1.13(0.92-1.38)	0.278448
	genus.RuminococcaceaeNK4A214group.id.11358	MR Egger	14	0.0107989	0.132127	1.01(0.78-1.31)	0.936208
	genus.RuminococcaceaeNK4A214group.id.11358	Weighted median	14	-0.0217621	0.0484214	0.98(0.89-1.08)	0.653121
	genus.RuminococcaceaeNK4A214group.id.11358	Inverse variance weighted	14	-0.000466102	0.0363696	1(0.93-1.07)	0.989775
	genus.RuminococcaceaeNK4A214group.id.11358	Simple mode	14	-0.0371816	0.0861549	0.96(0.81-1.14)	0.673127
	genus.RuminococcaceaeNK4A214group.id.11358	Weighted mode	14	-0.0328535	0.0794566	0.97(0.83-1.13)	0.685997
	genus.RuminococcaceaeUCG002.id.11360	MR Egger	21	0.0451783	0.114579	1.05(0.84-1.31)	0.697753
	genus.RuminococcaceaeUCG002.id.11360	Weighted median	21	0.0300977	0.043721	1.03(0.95-1.12)	0.491199
	genus.RuminococcaceaeUCG002.id.11360	Inverse variance weighted	21	0.0279552	0.0403842	1.03(0.95-1.11)	0.488792
	genus.RuminococcaceaeUCG002.id.11360	Simple mode	21	-0.0824183	0.0864173	0.92(0.78-1.09)	0.351609
	genus.RuminococcaceaeUCG002.id.11360	Weighted mode	21	0.000627547	0.0762663	1(0.86-1.16)	0.993516
	genus.RuminococcaceaeUCG003.id.11361	MR Egger	11	-0.0628735	0.165761	0.94(0.68-1.3)	0.713258
	genus.RuminococcaceaeUCG003.id.11361	Weighted median	11	0.00600416	0.0552317	1.01(0.9-1.12)	0.913434
	genus.RuminococcaceaeUCG003.id.11361	Inverse variance weighted	11	0.00318302	0.0512334	1(0.91-1.11)	0.950461
	genus.RuminococcaceaeUCG003.id.11361	Simple mode	11	0.112744	0.12227	1.12(0.88-1.42)	0.378189
	genus.RuminococcaceaeUCG003.id.11361	Weighted mode	11	-0.0952626	0.107455	0.91(0.74-1.12)	0.39615
	genus.RuminococcaceaeUCG004.id.11362	MR Egger	10	0.02558	0.239684	1.03(0.64-1.64)	0.917636
	genus.RuminococcaceaeUCG004.id.11362	Weighted median	10	0.00599241	0.049285	1.01(0.91-1.11)	0.903226
	genus.RuminococcaceaeUCG004.id.11362	Inverse variance weighted	10	-0.0242528	0.0432825	0.98(0.9-1.06)	0.575248
	genus.RuminococcaceaeUCG004.id.11362	Simple mode	10	0.0203185	0.0789956	1.02(0.87-1.19)	0.8028
	genus.RuminococcaceaeUCG004.id.11362	Weighted mode	10	0.0257596	0.0671298	1.03(0.9-1.17)	0.710087
	genus.RuminococcaceaeUCG005.id.11363	MR Egger	13	-0.0217919	0.104215	0.98(0.8-1.2)	0.838189
	genus.RuminococcaceaeUCG005.id.11363	Weighted median	13	-0.00247912	0.0478315	1(0.91-1.1)	0.958664
	genus.RuminococcaceaeUCG005.id.11363	Inverse variance weighted	13	0.010759	0.035499	1.01(0.94-1.08)	0.76183
	genus.RuminococcaceaeUCG005.id.11363	Simple mode	13	-0.000496818	0.0857992	1(0.84-1.18)	0.995475
	genus.RuminococcaceaeUCG005.id.11363	Weighted mode	13	-0.0163358	0.0869644	0.98(0.83-1.17)	0.854137
	genus.RuminococcaceaeUCG009.id.11366	MR Egger	12	0.189971	0.151785	1.21(0.9-1.63)	0.239208
	genus.RuminococcaceaeUCG009.id.11366	Weighted median	12	-0.00714307	0.0403267	0.99(0.92-1.07)	0.859406
	genus.RuminococcaceaeUCG009.id.11366	Inverse variance weighted	12	0.00115784	0.0348982	1(0.93-1.07)	0.973533
	genus.RuminococcaceaeUCG009.id.11366	Simple mode	12	-0.0462133	0.0704512	0.95(0.83-1.1)	0.525332
	genus.RuminococcaceaeUCG009.id.11366	Weighted mode	12	-0.0345685	0.0713491	0.97(0.84-1.11)	0.637535
	genus.RuminococcaceaeUCG010.id.11367	MR Egger	6	0.154026	0.173219	1.17(0.83-1.64)	0.424142
	genus.RuminococcaceaeUCG010.id.11367	Weighted median	6	-0.00187066	0.0647684	1(0.88-1.13)	0.976958
	genus.RuminococcaceaeUCG010.id.11367	Inverse variance weighted	6	-0.00746415	0.0494408	0.99(0.9-1.09)	0.879998
	genus.RuminococcaceaeUCG010.id.11367	Simple mode	6	0.00854687	0.102901	1.01(0.82-1.23)	0.937027
	genus.RuminococcaceaeUCG010.id.11367	Weighted mode	6	0.0266993	0.101409	1.03(0.84-1.25)	0.802837
	genus.RuminococcaceaeUCG011.id.11368	MR Egger	7	-0.0716584	0.131144	0.93(0.72-1.2)	0.608273
	genus.RuminococcaceaeUCG011.id.11368	Weighted median	7	-0.0116635	0.0334123	0.99(0.93-1.06)	0.727031
	genus.RuminococcaceaeUCG011.id.11368	Inverse variance weighted	7	-0.0142942	0.0256595	0.99(0.94-1.04)	0.577478
	genus.RuminococcaceaeUCG011.id.11368	Simple mode	7	-0.0107566	0.0467357	0.99(0.9-1.08)	0.825615
	genus.RuminococcaceaeUCG011.id.11368	Weighted mode	7	-0.00670197	0.0457651	0.99(0.91-1.09)	0.888368
	genus.RuminococcaceaeUCG013.id.11370	MR Egger	12	0.142497	0.106635	1.15(0.94-1.42)	0.211061
	genus.RuminococcaceaeUCG013.id.11370	Weighted median	12	0.0754704	0.0524144	1.08(0.97-1.2)	0.149902
	genus.RuminococcaceaeUCG013.id.11370	Inverse variance weighted	12	0.0431977	0.0382061	1.04(0.97-1.13)	0.258203
	genus.RuminococcaceaeUCG013.id.11370	Simple mode	12	0.0854253	0.0863932	1.09(0.92-1.29)	0.344014
	genus.RuminococcaceaeUCG013.id.11370	Weighted mode	12	0.096399	0.0868018	1.1(0.93-1.31)	0.290442
	genus.RuminococcaceaeUCG014.id.11371	MR Egger	11	-0.163716	0.14262	0.85(0.64-1.12)	0.2806
	genus.RuminococcaceaeUCG014.id.11371	Weighted median	11	-0.0423058	0.0529228	0.96(0.86-1.06)	0.424066
	genus.RuminococcaceaeUCG014.id.11371	Inverse variance weighted	11	-0.0217066	0.0509044	0.98(0.89-1.08)	0.669802
	genus.RuminococcaceaeUCG014.id.11371	Simple mode	11	-0.10288	0.0795363	0.9(0.77-1.05)	0.224916
	genus.RuminococcaceaeUCG014.id.11371	Weighted mode	11	-0.0714606	0.0789898	0.93(0.8-1.09)	0.386911
	genus.Ruminococcus1.id.11373	MR Egger	10	0.0466159	0.127294	1.05(0.82-1.34)	0.723707
	genus.Ruminococcus1.id.11373	Weighted median	10	0.105341	0.0600224	1.11(0.99-1.25)	0.0792547
	genus.Ruminococcus1.id.11373	Inverse variance weighted	10	0.0777755	0.0439024	1.08(0.99-1.18)	0.0764685
	genus.Ruminococcus1.id.11373	Simple mode	10	0.111329	0.0940558	1.12(0.93-1.34)	0.266874
	genus.Ruminococcus1.id.11373	Weighted mode	10	0.109496	0.0889459	1.12(0.94-1.33)	0.249508
	genus.Ruminococcus2.id.11374	MR Egger	14	0.0464414	0.118321	1.05(0.83-1.32)	0.701569
	genus.Ruminococcus2.id.11374	Weighted median	14	0.0117565	0.0486813	1.01(0.92-1.11)	0.809168
	genus.Ruminococcus2.id.11374	Inverse variance weighted	14	-0.0201741	0.0361738	0.98(0.91-1.05)	0.577049
	genus.Ruminococcus2.id.11374	Simple mode	14	0.0310036	0.0840635	1.03(0.87-1.22)	0.718205
	genus.Ruminococcus2.id.11374	Weighted mode	14	0.0269282	0.0813054	1.03(0.88-1.2)	0.745773
	genus.Sellimonas.id.14369	MR Egger	9	0.1499	0.184153	1.16(0.81-1.67)	0.442451
	genus.Sellimonas.id.14369	Weighted median	9	0.0157243	0.0321807	1.02(0.95-1.08)	0.625108
	genus.Sellimonas.id.14369	Inverse variance weighted	9	-0.00293286	0.0316232	1(0.94-1.06)	0.926107
	genus.Sellimonas.id.14369	Simple mode	9	0.0697915	0.0688498	1.07(0.94-1.23)	0.34041
	genus.Sellimonas.id.14369	Weighted mode	9	0.0719565	0.0597358	1.07(0.96-1.21)	0.26279
	genus.Senegalimassilia.id.11160	MR Egger	5	-0.055821	0.140264	0.95(0.72-1.24)	0.71728
	genus.Senegalimassilia.id.11160	Weighted median	5	0.0361661	0.0510894	1.04(0.94-1.15)	0.479009
	genus.Senegalimassilia.id.11160	Inverse variance weighted	5	0.0143059	0.0401404	1.01(0.94-1.1)	0.721544
	genus.Senegalimassilia.id.11160	Simple mode	5	0.0524391	0.0727405	1.05(0.91-1.22)	0.510851
	genus.Senegalimassilia.id.11160	Weighted mode	5	0.0485641	0.0696961	1.05(0.92-1.2)	0.524302
	genus.Slackia.id.825	MR Egger	6	-0.135081	0.201727	0.87(0.59-1.3)	0.539767
	genus.Slackia.id.825	Weighted median	6	-0.0228679	0.0440773	0.98(0.9-1.07)	0.603891
	genus.Slackia.id.825	Inverse variance weighted	6	-0.0460831	0.0347673	0.95(0.89-1.02)	0.185015
	genus.Slackia.id.825	Simple mode	6	-0.0163191	0.0646297	0.98(0.87-1.12)	0.810705
	genus.Slackia.id.825	Weighted mode	6	-0.0172518	0.060562	0.98(0.87-1.11)	0.787172
	genus.Streptococcus.id.1853	MR Egger	15	0.157773	0.140112	1.17(0.89-1.54)	0.280503
	genus.Streptococcus.id.1853	Weighted median	15	0.0903623	0.0500426	1.09(0.99-1.21)	0.0709643
	genus.Streptococcus.id.1853	Inverse variance weighted	15	0.0522955	0.0387819	1.05(0.98-1.14)	0.177513
	genus.Streptococcus.id.1853	Simple mode	15	0.125609	0.099033	1.13(0.93-1.38)	0.225356
	genus.Streptococcus.id.1853	Weighted mode	15	0.125609	0.085821	1.13(0.96-1.34)	0.165387
	genus.Subdoligranulum.id.2070	MR Egger	10	0.0949134	0.163432	1.1(0.8-1.51)	0.577398
	genus.Subdoligranulum.id.2070	Weighted median	10	0.0563803	0.0581446	1.06(0.94-1.19)	0.332218
	genus.Subdoligranulum.id.2070	Inverse variance weighted	10	0.0798364	0.0624628	1.08(0.96-1.22)	0.201199
	genus.Subdoligranulum.id.2070	Simple mode	10	0.0386518	0.080365	1.04(0.89-1.22)	0.642026
	genus.Subdoligranulum.id.2070	Weighted mode	10	0.0552691	0.0703825	1.06(0.92-1.21)	0.452472
	genus.Sutterella.id.2896	MR Egger	12	-0.360887	0.180293	0.7(0.49-0.99)	0.0731841
	genus.Sutterella.id.2896	Weighted median	12	0.00217216	0.0501447	1(0.91-1.11)	0.965448
	genus.Sutterella.id.2896	Inverse variance weighted	12	-0.0153785	0.0362487	0.98(0.92-1.06)	0.671384
	genus.Sutterella.id.2896	Simple mode	12	0.0930874	0.0988825	1.1(0.9-1.33)	0.366718
	genus.Sutterella.id.2896	Weighted mode	12	0.0901282	0.0976222	1.09(0.9-1.33)	0.375692
	genus.Terrisporobacter.id.11348	MR Egger	4	-0.114935	0.104436	0.89(0.73-1.09)	0.385858
	genus.Terrisporobacter.id.11348	Weighted median	4	0.0277533	0.0544198	1.03(0.92-1.14)	0.610061
	genus.Terrisporobacter.id.11348	Inverse variance weighted	4	0.0100162	0.0457824	1.01(0.92-1.1)	0.826823
	genus.Terrisporobacter.id.11348	Simple mode	4	0.0834159	0.0859735	1.09(0.92-1.29)	0.403487
	genus.Terrisporobacter.id.11348	Weighted mode	4	0.0826166	0.08265	1.09(0.92-1.28)	0.391169
	genus.Turicibacter.id.2162	MR Egger	10	-0.164091	0.235676	0.85(0.53-1.35)	0.505989
	genus.Turicibacter.id.2162	Weighted median	10	0.0190613	0.0488122	1.02(0.93-1.12)	0.696164
	genus.Turicibacter.id.2162	Inverse variance weighted	10	-0.0333234	0.0528077	0.97(0.87-1.07)	0.528019
	genus.Turicibacter.id.2162	Simple mode	10	0.0407399	0.0762048	1.04(0.9-1.21)	0.605872
	genus.Turicibacter.id.2162	Weighted mode	10	0.0407399	0.0741944	1.04(0.9-1.2)	0.596297
	genus.Tyzzerella3.id.11335	MR Egger	13	0.00629366	0.132458	1.01(0.78-1.3)	0.962955
	genus.Tyzzerella3.id.11335	Weighted median	13	0.0206004	0.0302602	1.02(0.96-1.08)	0.496014
	genus.Tyzzerella3.id.11335	Inverse variance weighted	13	-0.020114	0.0231197	0.98(0.94-1.03)	0.384305
	genus.Tyzzerella3.id.11335	Simple mode	13	0.0337648	0.0464787	1.03(0.94-1.13)	0.481488
	genus.Tyzzerella3.id.11335	Weighted mode	13	0.031859	0.0465317	1.03(0.94-1.13)	0.506559
	genus.unknowngenus.id.1000000073	MR Egger	13	0.127367	0.0856113	1.14(0.96-1.34)	0.164915
	genus.unknowngenus.id.1000000073	Weighted median	13	-0.0482879	0.0444698	0.95(0.87-1.04)	0.277541
	genus.unknowngenus.id.1000000073	Inverse variance weighted	13	-0.0593829	0.0356236	0.94(0.88-1.01)	0.0955236
	genus.unknowngenus.id.1000000073	Simple mode	13	-0.0373907	0.0720764	0.96(0.84-1.11)	0.613358
	genus.unknowngenus.id.1000000073	Weighted mode	13	-0.0222799	0.0787992	0.98(0.84-1.14)	0.782192
	genus.unknowngenus.id.1000001215	MR Egger	9	-0.0185587	0.126347	0.98(0.77-1.26)	0.887362
	genus.unknowngenus.id.1000001215	Weighted median	9	0.0326733	0.0429138	1.03(0.95-1.12)	0.446436
	genus.unknowngenus.id.1000001215	Inverse variance weighted	9	0.0220382	0.0416375	1.02(0.94-1.11)	0.596606
	genus.unknowngenus.id.1000001215	Simple mode	9	0.105659	0.0927358	1.11(0.93-1.33)	0.287521
	genus.unknowngenus.id.1000001215	Weighted mode	9	-0.0695024	0.0870105	0.93(0.79-1.11)	0.44748
	genus.unknowngenus.id.1000005472	MR Egger	12	0.258864	0.0993935	1.3(1.07-1.57)	0.0262907
	genus.unknowngenus.id.1000005472	Weighted median	12	0.0260394	0.0439876	1.03(0.94-1.12)	0.55387
	genus.unknowngenus.id.1000005472	Inverse variance weighted	12	0.0329512	0.0329488	1.03(0.97-1.1)	0.317275
	genus.unknowngenus.id.1000005472	Simple mode	12	0.00247499	0.0774938	1(0.86-1.17)	0.975094
	genus.unknowngenus.id.1000005472	Weighted mode	12	-0.0003139	0.0827525	1(0.85-1.18)	0.997041
	genus.unknowngenus.id.1000005479	MR Egger	8	0.0414346	0.140053	1.04(0.79-1.37)	0.777318
	genus.unknowngenus.id.1000005479	Weighted median	8	-0.00545505	0.0432376	0.99(0.91-1.08)	0.899602
	genus.unknowngenus.id.1000005479	Inverse variance weighted	8	0.0158772	0.0340184	1.02(0.95-1.09)	0.640696
	genus.unknowngenus.id.1000005479	Simple mode	8	-0.00668233	0.0594788	0.99(0.88-1.12)	0.913701
	genus.unknowngenus.id.1000005479	Weighted mode	8	-0.00668233	0.0615239	0.99(0.88-1.12)	0.916557
	genus.unknowngenus.id.1000006162	MR Egger	12	0.0303203	0.112526	1.03(0.83-1.29)	0.79306
	genus.unknowngenus.id.1000006162	Weighted median	12	0.00726507	0.0336375	1.01(0.94-1.08)	0.829002
	genus.unknowngenus.id.1000006162	Inverse variance weighted	12	0.00342971	0.0272136	1(0.95-1.06)	0.899709
	genus.unknowngenus.id.1000006162	Simple mode	12	-0.0207939	0.060111	0.98(0.87-1.1)	0.735925
	genus.unknowngenus.id.1000006162	Weighted mode	12	-0.00504546	0.0580337	0.99(0.89-1.11)	0.932282
	genus.unknowngenus.id.1868	MR Egger	12	-0.0460999	0.10269	0.95(0.78-1.17)	0.663058
	genus.unknowngenus.id.1868	Weighted median	12	-0.0302153	0.0402768	0.97(0.9-1.05)	0.45314
	genus.unknowngenus.id.1868	Inverse variance weighted	12	-0.0123109	0.0304729	0.99(0.93-1.05)	0.686217
	genus.unknowngenus.id.1868	Simple mode	12	-0.0310257	0.0687487	0.97(0.85-1.11)	0.660547
	genus.unknowngenus.id.1868	Weighted mode	12	-0.0335069	0.0612271	0.97(0.86-1.09)	0.595131
	genus.unknowngenus.id.2001	MR Egger	10	0.0906521	0.104363	1.09(0.89-1.34)	0.410353
	genus.unknowngenus.id.2001	Weighted median	10	0.0140137	0.0431586	1.01(0.93-1.1)	0.745406
	genus.unknowngenus.id.2001	Inverse variance weighted	10	0.0110751	0.0329519	1.01(0.95-1.08)	0.736796
	genus.unknowngenus.id.2001	Simple mode	10	0.0139821	0.0642577	1.01(0.89-1.15)	0.832599
	genus.unknowngenus.id.2001	Weighted mode	10	0.020198	0.0622129	1.02(0.9-1.15)	0.752858
	genus.unknowngenus.id.2041	MR Egger	10	0.0172357	0.0870985	1.02(0.86-1.21)	0.848069
	genus.unknowngenus.id.2041	Weighted median	10	0.00903028	0.041679	1.01(0.93-1.09)	0.828471
	genus.unknowngenus.id.2041	Inverse variance weighted	10	0.0100939	0.0300177	1.01(0.95-1.07)	0.73667
	genus.unknowngenus.id.2041	Simple mode	10	-0.00716679	0.0633388	0.99(0.88-1.12)	0.912395
	genus.unknowngenus.id.2041	Weighted mode	10	-0.00258798	0.0569693	1(0.89-1.12)	0.964758
	genus.unknowngenus.id.2071	MR Egger	16	-0.000556805	0.155839	1(0.74-1.36)	0.9972
	genus.unknowngenus.id.2071	Weighted median	16	-0.0293242	0.0417568	0.97(0.89-1.05)	0.482516
	genus.unknowngenus.id.2071	Inverse variance weighted	16	-0.000428837	0.0317589	1(0.94-1.06)	0.989227
	genus.unknowngenus.id.2071	Simple mode	16	-0.0786535	0.0807817	0.92(0.79-1.08)	0.345669
	genus.unknowngenus.id.2071	Weighted mode	16	-0.0803175	0.0777397	0.92(0.79-1.07)	0.3179
	genus.unknowngenus.id.2755	MR Egger	12	0.0897537	0.120914	1.09(0.86-1.39)	0.474985
	genus.unknowngenus.id.2755	Weighted median	12	0.00779274	0.0402828	1.01(0.93-1.09)	0.846606
	genus.unknowngenus.id.2755	Inverse variance weighted	12	-0.00847674	0.029475	0.99(0.94-1.05)	0.77366
	genus.unknowngenus.id.2755	Simple mode	12	-0.00343058	0.0646928	1(0.88-1.13)	0.95866
	genus.unknowngenus.id.2755	Weighted mode	12	-0.00594371	0.0619247	0.99(0.88-1.12)	0.925261
	genus.unknowngenus.id.826	MR Egger	15	0.00826866	0.0842267	1.01(0.85-1.19)	0.923294
	genus.unknowngenus.id.826	Weighted median	15	0.0160282	0.043049	1.02(0.93-1.11)	0.709652
	genus.unknowngenus.id.826	Inverse variance weighted	15	0.0149322	0.0313849	1.02(0.95-1.08)	0.634233
	genus.unknowngenus.id.826	Simple mode	15	0.0193779	0.0667529	1.02(0.89-1.16)	0.775847
	genus.unknowngenus.id.826	Weighted mode	15	0.0161202	0.0600914	1.02(0.9-1.14)	0.792411
	genus.unknowngenus.id.959	MR Egger	13	0.200477	0.136744	1.22(0.93-1.6)	0.170622
	genus.unknowngenus.id.959	Weighted median	13	-0.00888968	0.0312824	0.99(0.93-1.05)	0.776276
	genus.unknowngenus.id.959	Inverse variance weighted	13	0.00489944	0.0242467	1(0.96-1.05)	0.839865
	genus.unknowngenus.id.959	Simple mode	13	-0.0145168	0.0561464	0.99(0.88-1.1)	0.800362
	genus.unknowngenus.id.959	Weighted mode	13	-0.0196923	0.054958	0.98(0.88-1.09)	0.726332
	genus.Veillonella.id.2198	MR Egger	8	-0.0315695	0.22602	0.97(0.62-1.51)	0.893487
	genus.Veillonella.id.2198	Weighted median	8	-0.0368493	0.0500216	0.96(0.87-1.06)	0.461324
	genus.Veillonella.id.2198	Inverse variance weighted	8	-0.00707239	0.0385504	0.99(0.92-1.07)	0.854439
	genus.Veillonella.id.2198	Simple mode	8	-0.0373405	0.0772304	0.96(0.83-1.12)	0.643501
	genus.Veillonella.id.2198	Weighted mode	8	-0.0454173	0.0784845	0.96(0.82-1.11)	0.58094
	genus.Victivallis.id.2256	MR Egger	11	-0.142499	0.127232	0.87(0.68-1.11)	0.291712
	genus.Victivallis.id.2256	Weighted median	11	0.0158581	0.0263386	1.02(0.96-1.07)	0.547117
	genus.Victivallis.id.2256	Inverse variance weighted	11	0.0253377	0.0192348	1.03(0.99-1.07)	0.187742
	genus.Victivallis.id.2256	Simple mode	11	0.00198717	0.046411	1(0.91-1.1)	0.96669
	genus.Victivallis.id.2256	Weighted mode	11	-0.00203522	0.0408653	1(0.92-1.08)	0.96126
	order.Actinomycetales.id.420	MR Egger	5	-0.118299	0.161599	0.89(0.65-1.22)	0.517142
	order.Actinomycetales.id.420	Weighted median	5	0.0693764	0.0584696	1.07(0.96-1.2)	0.23541
	order.Actinomycetales.id.420	Inverse variance weighted	5	0.0381643	0.0595387	1.04(0.92-1.17)	0.521523
	order.Actinomycetales.id.420	Simple mode	5	0.133889	0.102097	1.14(0.94-1.4)	0.259934
	order.Actinomycetales.id.420	Weighted mode	5	0.132409	0.121275	1.14(0.9-1.45)	0.336271
	order.Bacillales.id.1674	MR Egger	9	0.0949288	0.097597	1.1(0.91-1.33)	0.363125
	order.Bacillales.id.1674	Weighted median	9	0.0228171	0.028792	1.02(0.97-1.08)	0.428079
	order.Bacillales.id.1674	Inverse variance weighted	9	0.0241429	0.0211257	1.02(0.98-1.07)	0.253112
	order.Bacillales.id.1674	Simple mode	9	0.0640055	0.0511121	1.07(0.96-1.18)	0.245845
	order.Bacillales.id.1674	Weighted mode	9	0.0613342	0.0453908	1.06(0.97-1.16)	0.213584
	order.Bacteroidales.id.913	MR Egger	13	-0.0655433	0.0847109	0.94(0.79-1.11)	0.455398
	order.Bacteroidales.id.913	Weighted median	13	-0.0718007	0.0510753	0.93(0.84-1.03)	0.159789
	order.Bacteroidales.id.913	Inverse variance weighted	13	-0.0492041	0.0371507	0.95(0.89-1.02)	0.185355
	order.Bacteroidales.id.913	Simple mode	13	0.0644828	0.0836694	1.07(0.91-1.26)	0.4558
	order.Bacteroidales.id.913	Weighted mode	13	-0.0950282	0.0720239	0.91(0.79-1.05)	0.211657
	order.Bifidobacteriales.id.432	MR Egger	13	0.0515461	0.178765	1.05(0.74-1.49)	0.778442
	order.Bifidobacteriales.id.432	Weighted median	13	-0.0464359	0.0486545	0.95(0.87-1.05)	0.339881
	order.Bifidobacteriales.id.432	Inverse variance weighted	13	-0.0283493	0.0379722	0.97(0.9-1.05)	0.455316
	order.Bifidobacteriales.id.432	Simple mode	13	-0.0519916	0.0750287	0.95(0.82-1.1)	0.501529
	order.Bifidobacteriales.id.432	Weighted mode	13	-0.050814	0.0850378	0.95(0.8-1.12)	0.56125
	order.Burkholderiales.id.2874	MR Egger	11	0.0390625	0.15421	1.04(0.77-1.41)	0.805722
	order.Burkholderiales.id.2874	Weighted median	11	0.080017	0.0581529	1.08(0.97-1.21)	0.168829
	order.Burkholderiales.id.2874	Inverse variance weighted	11	0.0322036	0.0428483	1.03(0.95-1.12)	0.452309
	order.Burkholderiales.id.2874	Simple mode	11	0.0868749	0.082291	1.09(0.93-1.28)	0.315942
	order.Burkholderiales.id.2874	Weighted mode	11	0.0853706	0.0833118	1.09(0.93-1.28)	0.329648
	order.Clostridiales.id.1863	MR Egger	12	-0.185981	0.288165	0.83(0.47-1.46)	0.533197
	order.Clostridiales.id.1863	Weighted median	12	0.0172286	0.061734	1.02(0.9-1.15)	0.780185
	order.Clostridiales.id.1863	Inverse variance weighted	12	-0.0246287	0.0590883	0.98(0.87-1.1)	0.676816
	order.Clostridiales.id.1863	Simple mode	12	0.0308018	0.104878	1.03(0.84-1.27)	0.77446
	order.Clostridiales.id.1863	Weighted mode	12	0.028254	0.0956372	1.03(0.85-1.24)	0.773168
	order.Coriobacteriales.id.810	MR Egger	18	0.143684	0.145265	1.15(0.87-1.53)	0.33733
	order.Coriobacteriales.id.810	Weighted median	18	-0.0247638	0.0491061	0.98(0.89-1.07)	0.614057
	order.Coriobacteriales.id.810	Inverse variance weighted	18	0.0067558	0.035427	1.01(0.94-1.08)	0.848763
	order.Coriobacteriales.id.810	Simple mode	18	-0.0333289	0.0985405	0.97(0.8-1.17)	0.739334
	order.Coriobacteriales.id.810	Weighted mode	18	-0.0219894	0.100169	0.98(0.8-1.19)	0.828857
	order.Desulfovibrionales.id.3156	MR Egger	11	0.0447866	0.0960803	1.05(0.87-1.26)	0.652193
	order.Desulfovibrionales.id.3156	Weighted median	11	-0.0122186	0.0555993	0.99(0.89-1.1)	0.826057
	order.Desulfovibrionales.id.3156	Inverse variance weighted	11	-0.0385857	0.0376247	0.96(0.89-1.04)	0.305107
	order.Desulfovibrionales.id.3156	Simple mode	11	-0.00512558	0.0848616	0.99(0.84-1.17)	0.953028
	order.Desulfovibrionales.id.3156	Weighted mode	11	-0.00802456	0.0637041	0.99(0.88-1.12)	0.902255
	order.Enterobacteriales.id.3468	MR Egger	7	-0.215701	0.397792	0.81(0.37-1.76)	0.610933
	order.Enterobacteriales.id.3468	Weighted median	7	-0.0881346	0.0707963	0.92(0.8-1.05)	0.213167
	order.Enterobacteriales.id.3468	Inverse variance weighted	7	-0.0672743	0.0612827	0.93(0.83-1.05)	0.272305
	order.Enterobacteriales.id.3468	Simple mode	7	-0.164582	0.118171	0.85(0.67-1.07)	0.213114
	order.Enterobacteriales.id.3468	Weighted mode	7	-0.135762	0.114397	0.87(0.7-1.09)	0.280175
	order.Erysipelotrichales.id.2148	MR Egger	13	-0.101692	0.180594	0.9(0.63-1.29)	0.584665
	order.Erysipelotrichales.id.2148	Weighted median	13	-0.0071932	0.0542861	0.99(0.89-1.1)	0.894585
	order.Erysipelotrichales.id.2148	Inverse variance weighted	13	0.00237776	0.0411201	1(0.92-1.09)	0.953888
	order.Erysipelotrichales.id.2148	Simple mode	13	-0.00969984	0.09603	0.99(0.82-1.2)	0.921212
	order.Erysipelotrichales.id.2148	Weighted mode	13	-0.00644297	0.09062	0.99(0.83-1.19)	0.94449
	order.Gastranaerophilales.id.1591	MR Egger	9	-0.0185587	0.126347	0.98(0.77-1.26)	0.887362
	order.Gastranaerophilales.id.1591	Weighted median	9	0.0326733	0.0415958	1.03(0.95-1.12)	0.432163
	order.Gastranaerophilales.id.1591	Inverse variance weighted	9	0.0220382	0.0416375	1.02(0.94-1.11)	0.596606
	order.Gastranaerophilales.id.1591	Simple mode	9	0.105659	0.0892956	1.11(0.93-1.32)	0.270679
	order.Gastranaerophilales.id.1591	Weighted mode	9	-0.0695024	0.0852648	0.93(0.79-1.1)	0.438586
	order.Lactobacillales.id.1800	MR Egger	13	0.0303677	0.0956624	1.03(0.85-1.24)	0.756849
	order.Lactobacillales.id.1800	Weighted median	13	0.0235395	0.0512822	1.02(0.93-1.13)	0.646221
	order.Lactobacillales.id.1800	Inverse variance weighted	13	-0.0127685	0.0378712	0.99(0.92-1.06)	0.735999
	order.Lactobacillales.id.1800	Simple mode	13	0.0711024	0.0900708	1.07(0.9-1.28)	0.445193
	order.Lactobacillales.id.1800	Weighted mode	13	0.0511476	0.0714105	1.05(0.92-1.21)	0.487544
	order.Methanobacteriales.id.120	MR Egger	10	-0.117548	0.124221	0.89(0.7-1.13)	0.371707
	order.Methanobacteriales.id.120	Weighted median	10	-0.0213132	0.0316442	0.98(0.92-1.04)	0.500612
	order.Methanobacteriales.id.120	Inverse variance weighted	10	0.0111981	0.0303918	1.01(0.95-1.07)	0.712532
	order.Methanobacteriales.id.120	Simple mode	10	-0.035309	0.0573179	0.97(0.86-1.08)	0.553139
	order.Methanobacteriales.id.120	Weighted mode	10	-0.0329025	0.0531298	0.97(0.87-1.07)	0.551081
	order.MollicutesRF9.id.11579	Weighted median	12	0.0260394	0.045201	1.03(0.94-1.12)	0.564561
	order.MollicutesRF9.id.11579	Inverse variance weighted	12	0.0329512	0.0329488	1.03(0.97-1.1)	0.317275
	order.MollicutesRF9.id.11579	Simple mode	12	0.00247499	0.0779537	1(0.86-1.17)	0.975241
	order.MollicutesRF9.id.11579	Weighted mode	12	-0.0003139	0.0798616	1(0.85-1.17)	0.996934
	order.MollicutesRF9.id.11579	MR Egger	12	0.258864	0.0993935	1.3(1.07-1.57)	0.0262907
	order.NB1n.id.3953	MR Egger	12	0.0303203	0.112526	1.03(0.83-1.29)	0.79306
	order.NB1n.id.3953	Weighted median	12	0.00726507	0.0315418	1.01(0.95-1.07)	0.817834
	order.NB1n.id.3953	Inverse variance weighted	12	0.00342971	0.0272136	1(0.95-1.06)	0.899709
	order.NB1n.id.3953	Simple mode	12	-0.0207939	0.0635978	0.98(0.86-1.11)	0.749836
	order.NB1n.id.3953	Weighted mode	12	-0.00504546	0.0619131	0.99(0.88-1.12)	0.936514
	order.Pasteurellales.id.3688	MR Egger	13	-0.0184971	0.0661323	0.98(0.86-1.12)	0.784899
	order.Pasteurellales.id.3688	Weighted median	13	0.0265942	0.036417	1.03(0.96-1.1)	0.465226
	order.Pasteurellales.id.3688	Inverse variance weighted	13	-0.00178743	0.0272047	1(0.95-1.05)	0.947614
	order.Pasteurellales.id.3688	Simple mode	13	0.0447871	0.0634556	1.05(0.92-1.18)	0.493786
	order.Pasteurellales.id.3688	Weighted mode	13	0.0435644	0.0580433	1.04(0.93-1.17)	0.467387
	order.Rhodospirillales.id.2667	MR Egger	13	0.219581	0.148224	1.25(0.93-1.67)	0.166564
	order.Rhodospirillales.id.2667	Weighted median	13	0.0123168	0.0379327	1.01(0.94-1.09)	0.745407
	order.Rhodospirillales.id.2667	Inverse variance weighted	13	0.0047764	0.032595	1(0.94-1.07)	0.883497
	order.Rhodospirillales.id.2667	Simple mode	13	-0.00405205	0.0692292	1(0.87-1.14)	0.954289
	order.Rhodospirillales.id.2667	Weighted mode	13	-0.00556949	0.0653474	0.99(0.87-1.13)	0.933485
	order.Selenomonadales.id.2165	MR Egger	12	-0.0777182	0.140082	0.93(0.7-1.22)	0.591221
	order.Selenomonadales.id.2165	Weighted median	12	-0.0692414	0.0588648	0.93(0.83-1.05)	0.239483
	order.Selenomonadales.id.2165	Inverse variance weighted	12	-0.0255511	0.0417521	0.97(0.9-1.06)	0.540556
	order.Selenomonadales.id.2165	Simple mode	12	-0.10222	0.100386	0.9(0.74-1.1)	0.330427
	order.Selenomonadales.id.2165	Weighted mode	12	-0.105014	0.102683	0.9(0.74-1.1)	0.328416
	order.Verrucomicrobiales.id.4030	MR Egger	12	-0.0552466	0.138692	0.95(0.72-1.24)	0.698751
	order.Verrucomicrobiales.id.4030	Weighted median	12	-0.0398495	0.0451276	0.96(0.88-1.05)	0.377214
	order.Verrucomicrobiales.id.4030	Inverse variance weighted	12	-0.0423077	0.0348891	0.96(0.9-1.03)	0.22527
	order.Verrucomicrobiales.id.4030	Simple mode	12	-0.0485213	0.0817741	0.95(0.81-1.12)	0.564942
	order.Verrucomicrobiales.id.4030	Weighted mode	12	-0.0531207	0.0810331	0.95(0.81-1.11)	0.525591
	order.Victivallales.id.2254	MR Egger	8	-0.0598203	0.0981556	0.94(0.78-1.14)	0.564579
	order.Victivallales.id.2254	Weighted median	8	-0.00242638	0.034356	1(0.93-1.07)	0.943696
	order.Victivallales.id.2254	Inverse variance weighted	8	-0.00223469	0.0267868	1(0.95-1.05)	0.933514
	order.Victivallales.id.2254	Simple mode	8	-0.0135414	0.0567406	0.99(0.88-1.1)	0.818209
	order.Victivallales.id.2254	Weighted mode	8	-0.0142773	0.0520997	0.99(0.89-1.09)	0.791966
	phylum.Actinobacteria.id.400	MR Egger	13	0.125489	0.206328	1.13(0.76-1.7)	0.555403
	phylum.Actinobacteria.id.400	Weighted median	13	-0.0131192	0.0580716	0.99(0.88-1.11)	0.821267
	phylum.Actinobacteria.id.400	Inverse variance weighted	13	0.0218638	0.0424488	1.02(0.94-1.11)	0.60651
	phylum.Actinobacteria.id.400	Simple mode	13	0.0956302	0.106738	1.1(0.89-1.36)	0.387907
	phylum.Actinobacteria.id.400	Weighted mode	13	0.0916973	0.10031	1.1(0.9-1.33)	0.378643
	phylum.Bacteroidetes.id.905	MR Egger	11	-0.00329653	0.104502	1(0.81-1.22)	0.975523
	phylum.Bacteroidetes.id.905	Weighted median	11	-0.0734146	0.0558561	0.93(0.83-1.04)	0.188727
	phylum.Bacteroidetes.id.905	Inverse variance weighted	11	-0.0775861	0.0462644	0.93(0.85-1.01)	0.0935391
	phylum.Bacteroidetes.id.905	Simple mode	11	-0.0171723	0.0933686	0.98(0.82-1.18)	0.857752
	phylum.Bacteroidetes.id.905	Weighted mode	11	-0.0756056	0.0731607	0.93(0.8-1.07)	0.325753
	phylum.Cyanobacteria.id.1500	MR Egger	7	0.0138074	0.147422	1.01(0.76-1.35)	0.929017
	phylum.Cyanobacteria.id.1500	Weighted median	7	-0.0504165	0.0461145	0.95(0.87-1.04)	0.274266
	phylum.Cyanobacteria.id.1500	Inverse variance weighted	7	-0.00732744	0.0349186	0.99(0.93-1.06)	0.83379
	phylum.Cyanobacteria.id.1500	Simple mode	7	-0.0761616	0.0726543	0.93(0.8-1.07)	0.334892
	phylum.Cyanobacteria.id.1500	Weighted mode	7	-0.0739328	0.075977	0.93(0.8-1.08)	0.368087
	phylum.Euryarchaeota.id.55	MR Egger	11	-0.090901	0.132328	0.91(0.7-1.18)	0.509433
	phylum.Euryarchaeota.id.55	Weighted median	11	-0.0226549	0.0313877	0.98(0.92-1.04)	0.470433
	phylum.Euryarchaeota.id.55	Inverse variance weighted	11	-0.0136553	0.0301913	0.99(0.93-1.05)	0.651058
	phylum.Euryarchaeota.id.55	Simple mode	11	-0.0654979	0.0617918	0.94(0.83-1.06)	0.314086
	phylum.Euryarchaeota.id.55	Weighted mode	11	-0.0528987	0.0597641	0.95(0.84-1.07)	0.396873
	phylum.Firmicutes.id.1672	MR Egger	16	0.0889002	0.122169	1.09(0.86-1.39)	0.478802
	phylum.Firmicutes.id.1672	Weighted median	16	-0.0238242	0.0542243	0.98(0.88-1.09)	0.660398
	phylum.Firmicutes.id.1672	Inverse variance weighted	16	-0.0239706	0.0444283	0.98(0.89-1.07)	0.589519
	phylum.Firmicutes.id.1672	Simple mode	16	0.000964958	0.0879175	1(0.84-1.19)	0.991387
	phylum.Firmicutes.id.1672	Weighted mode	16	-0.0148176	0.077619	0.99(0.85-1.15)	0.851163
	phylum.Lentisphaerae.id.2238	MR Egger	9	-0.0819989	0.099887	0.92(0.76-1.12)	0.438752
	phylum.Lentisphaerae.id.2238	Weighted median	9	-0.0166574	0.0355406	0.98(0.92-1.05)	0.639293
	phylum.Lentisphaerae.id.2238	Inverse variance weighted	9	-0.0131456	0.0258667	0.99(0.94-1.04)	0.611309
	phylum.Lentisphaerae.id.2238	Simple mode	9	-0.00947799	0.0604918	0.99(0.88-1.12)	0.879377
	phylum.Lentisphaerae.id.2238	Weighted mode	9	-0.00865277	0.0555468	0.99(0.89-1.11)	0.88007
	phylum.Proteobacteria.id.2375	MR Egger	12	-0.385076	0.191334	0.68(0.47-0.99)	0.0718642
	phylum.Proteobacteria.id.2375	Weighted median	12	-0.0444532	0.067547	0.96(0.84-1.09)	0.510469
	phylum.Proteobacteria.id.2375	Inverse variance weighted	12	-0.0909184	0.0645514	0.91(0.8-1.04)	0.158993
	phylum.Proteobacteria.id.2375	Simple mode	12	0.013081	0.1355	1.01(0.78-1.32)	0.924829
	phylum.Proteobacteria.id.2375	Weighted mode	12	0.00761687	0.127941	1.01(0.78-1.29)	0.953594
	phylum.Tenericutes.id.3919	MR Egger	10	0.215321	0.133466	1.24(0.95-1.61)	0.145344
	phylum.Tenericutes.id.3919	Weighted median	10	0.0262207	0.0519901	1.03(0.93-1.14)	0.614023
	phylum.Tenericutes.id.3919	Inverse variance weighted	10	0.0176825	0.0443925	1.02(0.93-1.11)	0.690392
	phylum.Tenericutes.id.3919	Simple mode	10	0.0477168	0.0864332	1.05(0.89-1.24)	0.594345
	phylum.Tenericutes.id.3919	Weighted mode	10	0.043273	0.0986504	1.04(0.86-1.27)	0.671256
	phylum.Verrucomicrobia.id.3982	MR Egger	11	0.122149	0.112463	1.13(0.91-1.41)	0.305654
	phylum.Verrucomicrobia.id.3982	Weighted median	11	0.0647034	0.0490647	1.07(0.97-1.17)	0.187257
	phylum.Verrucomicrobia.id.3982	Inverse variance weighted	11	0.0223757	0.0400078	1.02(0.95-1.11)	0.575969
	phylum.Verrucomicrobia.id.3982	Simple mode	11	0.0785077	0.0911389	1.08(0.9-1.29)	0.409194
	phylum.Verrucomicrobia.id.3982	Weighted mode	11	0.0819365	0.0840532	1.09(0.92-1.28)	0.352642
Coronary artery disease	class.Actinobacteria.id.419	Inverse variance weighted	17	0.04564	0.0285727	1.05(0.99-1.11)	0.110192
	class.Actinobacteria.id.419	MR Egger	17	-0.0609924	0.100446	0.94(0.77-1.15)	0.552791
	class.Actinobacteria.id.419	Weighted median	17	0.0224858	0.0387987	1.02(0.95-1.1)	0.562218
	class.Actinobacteria.id.419	Simple mode	17	0.0187729	0.0724089	1.02(0.88-1.17)	0.79874
	class.Actinobacteria.id.419	Weighted mode	17	0.0116725	0.0725828	1.01(0.88-1.17)	0.874251
	class.Alphaproteobacteria.id.2379	Weighted mode	9	-0.0569791	0.0863502	0.94(0.8-1.12)	0.527879
	class.Alphaproteobacteria.id.2379	Simple mode	9	-0.0540685	0.0882089	0.95(0.8-1.13)	0.556923
	class.Alphaproteobacteria.id.2379	Inverse variance weighted	9	0.0215674	0.0408184	1.02(0.94-1.11)	0.597239
	class.Alphaproteobacteria.id.2379	MR Egger	9	-0.0587343	0.179474	0.94(0.66-1.34)	0.753043
	class.Alphaproteobacteria.id.2379	Weighted median	9	0.00769787	0.0413323	1.01(0.93-1.09)	0.852254
	class.Bacilli.id.1673	Simple mode	21	0.0601526	0.0638153	1.06(0.94-1.2)	0.357131
	class.Bacilli.id.1673	Weighted mode	21	-0.0408891	0.0616204	0.96(0.85-1.08)	0.514546
	class.Bacilli.id.1673	Inverse variance weighted	21	-0.0145907	0.026418	0.99(0.94-1.04)	0.580742
	class.Bacilli.id.1673	Weighted median	21	-0.00689603	0.0338068	0.99(0.93-1.06)	0.838366
	class.Bacilli.id.1673	MR Egger	21	0.013194	0.0702598	1.01(0.88-1.16)	0.853033
	class.Bacteroidia.id.912	Weighted median	15	-0.0279001	0.037568	0.97(0.9-1.05)	0.457689
	class.Bacteroidia.id.912	MR Egger	15	-0.0293856	0.0597647	0.97(0.86-1.09)	0.631137
	class.Bacteroidia.id.912	Weighted mode	15	-0.0228696	0.0543841	0.98(0.88-1.09)	0.680489
	class.Bacteroidia.id.912	Inverse variance weighted	15	-0.00339773	0.0269088	1(0.95-1.05)	0.89952
	class.Bacteroidia.id.912	Simple mode	15	-0.00565071	0.0608757	0.99(0.88-1.12)	0.927359
	class.Betaproteobacteria.id.2867	Inverse variance weighted	15	0.0264628	0.0286257	1.03(0.97-1.09)	0.355257
	class.Betaproteobacteria.id.2867	Weighted median	15	0.0182383	0.039708	1.02(0.94-1.1)	0.646011
	class.Betaproteobacteria.id.2867	MR Egger	15	0.0394939	0.099852	1.04(0.86-1.27)	0.69887
	class.Betaproteobacteria.id.2867	Weighted mode	15	0.0191801	0.0636256	1.02(0.9-1.15)	0.767501
	class.Betaproteobacteria.id.2867	Simple mode	15	0.0150972	0.0686514	1.02(0.89-1.16)	0.829114
	class.Clostridia.id.1859	MR Egger	16	0.163952	0.189998	1.18(0.81-1.71)	0.402727
	class.Clostridia.id.1859	Inverse variance weighted	16	-0.0310858	0.0439621	0.97(0.89-1.06)	0.479502
	class.Clostridia.id.1859	Simple mode	16	0.0481923	0.0746704	1.05(0.91-1.21)	0.528417
	class.Clostridia.id.1859	Weighted mode	16	0.0415392	0.070685	1.04(0.91-1.2)	0.565498
	class.Clostridia.id.1859	Weighted median	16	0.00703543	0.0436075	1.01(0.92-1.1)	0.871829
	class.Coriobacteriia.id.809	Inverse variance weighted	20	-0.0211171	0.0241052	0.98(0.93-1.03)	0.381008
	class.Coriobacteriia.id.809	MR Egger	20	-0.0310982	0.0615689	0.97(0.86-1.09)	0.61962
	class.Coriobacteriia.id.809	Weighted mode	20	-0.0210685	0.0466987	0.98(0.89-1.07)	0.656983
	class.Coriobacteriia.id.809	Weighted median	20	-0.013931	0.0359744	0.99(0.92-1.06)	0.698573
	class.Coriobacteriia.id.809	Simple mode	20	0.00967753	0.0593589	1.01(0.9-1.13)	0.872213
	class.Deltaproteobacteria.id.3087	MR Egger	12	0.116908	0.150725	1.12(0.84-1.51)	0.455913
	class.Deltaproteobacteria.id.3087	Inverse variance weighted	12	0.0353302	0.054011	1.04(0.93-1.15)	0.513028
	class.Deltaproteobacteria.id.3087	Weighted mode	12	0.0238115	0.0778708	1.02(0.88-1.19)	0.76548
	class.Deltaproteobacteria.id.3087	Simple mode	12	-0.0202324	0.0811549	0.98(0.84-1.15)	0.807718
	class.Deltaproteobacteria.id.3087	Weighted median	12	0.0038388	0.0478147	1(0.91-1.1)	0.936011
	class.Erysipelotrichia.id.2147	Inverse variance weighted	13	-0.0153978	0.0349438	0.98(0.92-1.05)	0.659471
	class.Erysipelotrichia.id.2147	Weighted median	13	-0.0185036	0.0464061	0.98(0.9-1.08)	0.690091
	class.Erysipelotrichia.id.2147	MR Egger	13	0.0618298	0.158225	1.06(0.78-1.45)	0.703429
	class.Erysipelotrichia.id.2147	Weighted mode	13	-0.0149739	0.0707349	0.99(0.86-1.13)	0.835901
	class.Erysipelotrichia.id.2147	Simple mode	13	-0.0136801	0.0649168	0.99(0.87-1.12)	0.836631
	class.Gammaproteobacteria.id.3303	Inverse variance weighted	9	0.0513308	0.0361214	1.05(0.98-1.13)	0.155298
	class.Gammaproteobacteria.id.3303	Weighted median	9	0.0150923	0.0490751	1.02(0.92-1.12)	0.758436
	class.Gammaproteobacteria.id.3303	MR Egger	9	-0.023208	0.139041	0.98(0.74-1.28)	0.872157
	class.Gammaproteobacteria.id.3303	Weighted mode	9	-0.00555339	0.0661934	0.99(0.87-1.13)	0.9352
	class.Gammaproteobacteria.id.3303	Simple mode	9	0.0019325	0.0715136	1(0.87-1.15)	0.979103
	class.Lentisphaeria.id.2250	Inverse variance weighted	10	-0.0301498	0.0200632	0.97(0.93-1.01)	0.132906
	class.Lentisphaeria.id.2250	Simple mode	10	-0.0570833	0.0385114	0.94(0.88-1.02)	0.17242
	class.Lentisphaeria.id.2250	Weighted mode	10	-0.0577312	0.0417932	0.94(0.87-1.02)	0.200497
	class.Lentisphaeria.id.2250	MR Egger	10	-0.0737481	0.076567	0.93(0.8-1.08)	0.363662
	class.Lentisphaeria.id.2250	Weighted median	10	-0.0535223	0.0249907	0.95(0.9-1)	0.0322184
	class.Melainabacteria.id.1589	Weighted mode	11	-0.0290811	0.0384489	0.97(0.9-1.05)	0.466879
	class.Melainabacteria.id.1589	Simple mode	11	-0.0302776	0.0411431	0.97(0.9-1.05)	0.478692
	class.Melainabacteria.id.1589	Weighted median	11	-0.0178554	0.025611	0.98(0.93-1.03)	0.485692
	class.Melainabacteria.id.1589	Inverse variance weighted	11	0.00241629	0.0189074	1(0.97-1.04)	0.89831
	class.Melainabacteria.id.1589	MR Egger	11	-0.00346821	0.055823	1(0.89-1.11)	0.951818
	class.Methanobacteria.id.119	MR Egger	12	0.0938707	0.061234	1.1(0.97-1.24)	0.156285
	class.Methanobacteria.id.119	Weighted median	12	-0.0241303	0.0205585	0.98(0.94-1.02)	0.240499
	class.Methanobacteria.id.119	Weighted mode	12	-0.0209932	0.0281903	0.98(0.93-1.03)	0.472067
	class.Methanobacteria.id.119	Simple mode	12	-0.0202878	0.0328126	0.98(0.92-1.05)	0.548971
	class.Methanobacteria.id.119	Inverse variance weighted	12	-0.0427149	0.0188196	0.96(0.92-0.99)	0.0232253
	class.Mollicutes.id.3920	MR Egger	11	-0.102067	0.0915094	0.9(0.75-1.08)	0.293586
	class.Mollicutes.id.3920	Weighted mode	11	-0.0546736	0.0508316	0.95(0.86-1.05)	0.307379
	class.Mollicutes.id.3920	Weighted median	11	-0.037477	0.0367234	0.96(0.9-1.04)	0.307482
	class.Mollicutes.id.3920	Simple mode	11	-0.0481008	0.0566492	0.95(0.85-1.06)	0.41569
	class.Mollicutes.id.3920	Inverse variance weighted	11	-0.0023115	0.0292692	1(0.94-1.06)	0.937054
	class.Negativicutes.id.2164	MR Egger	13	-0.0909131	0.131756	0.91(0.71-1.18)	0.504486
	class.Negativicutes.id.2164	Inverse variance weighted	13	-0.00914496	0.0385289	0.99(0.92-1.07)	0.812383
	class.Negativicutes.id.2164	Weighted median	13	-0.0108169	0.0475207	0.99(0.9-1.09)	0.819938
	class.Negativicutes.id.2164	Simple mode	13	0.0130621	0.0938909	1.01(0.84-1.22)	0.891662
	class.Negativicutes.id.2164	Weighted mode	13	0.0130621	0.0968724	1.01(0.84-1.22)	0.894975
	class.Verrucomicrobiae.id.4029	Inverse variance weighted	12	-0.0397701	0.0314051	0.96(0.9-1.02)	0.205385
	class.Verrucomicrobiae.id.4029	MR Egger	12	-0.145185	0.117845	0.86(0.69-1.09)	0.246132
	class.Verrucomicrobiae.id.4029	Weighted median	12	-0.0231142	0.0373818	0.98(0.91-1.05)	0.536359
	class.Verrucomicrobiae.id.4029	Weighted mode	12	-0.0363463	0.070076	0.96(0.84-1.11)	0.614265
	class.Verrucomicrobiae.id.4029	Simple mode	12	-0.0349364	0.0765458	0.97(0.83-1.12)	0.656974
	family.Acidaminococcaceae.id.2166	Inverse variance weighted	7	0.0196342	0.034946	1.02(0.95-1.09)	0.574223
	family.Acidaminococcaceae.id.2166	MR Egger	7	0.0343627	0.102208	1.03(0.85-1.26)	0.750368
	family.Acidaminococcaceae.id.2166	Weighted median	7	0.0123335	0.0426628	1.01(0.93-1.1)	0.77251
	family.Acidaminococcaceae.id.2166	Weighted mode	7	0.00783997	0.0563479	1.01(0.9-1.13)	0.893896
	family.Acidaminococcaceae.id.2166	Simple mode	7	0.00454421	0.0594078	1(0.89-1.13)	0.941515
	family.Actinomycetaceae.id.421	MR Egger	5	0.18568	0.0863702	1.2(1.02-1.43)	0.120729
	family.Actinomycetaceae.id.421	Simple mode	5	-0.0363582	0.0625213	0.96(0.85-1.09)	0.592077
	family.Actinomycetaceae.id.421	Weighted mode	5	-0.0355115	0.0642703	0.97(0.85-1.09)	0.610005
	family.Actinomycetaceae.id.421	Weighted median	5	-0.0177333	0.0435747	0.98(0.9-1.07)	0.684036
	family.Actinomycetaceae.id.421	Inverse variance weighted	5	0.00549278	0.0406664	1.01(0.93-1.09)	0.892557
	family.Alcaligenaceae.id.2875	Inverse variance weighted	19	0.0350155	0.0346505	1.04(0.97-1.11)	0.31224
	family.Alcaligenaceae.id.2875	Weighted median	19	0.0382625	0.0409033	1.04(0.96-1.13)	0.349563
	family.Alcaligenaceae.id.2875	Weighted mode	19	-0.0626928	0.0820432	0.94(0.8-1.1)	0.454682
	family.Alcaligenaceae.id.2875	Simple mode	19	-0.0626928	0.0866701	0.94(0.79-1.11)	0.47876
	family.Alcaligenaceae.id.2875	MR Egger	19	0.0555361	0.139789	1.06(0.8-1.39)	0.696101
	family.Bacteroidaceae.id.917	Weighted median	12	-0.101247	0.0520794	0.9(0.82-1)	0.051885
	family.Bacteroidaceae.id.917	Simple mode	12	-0.129472	0.0814987	0.88(0.75-1.03)	0.14045
	family.Bacteroidaceae.id.917	Weighted mode	12	-0.131338	0.0861577	0.88(0.74-1.04)	0.155632
	family.Bacteroidaceae.id.917	Inverse variance weighted	12	-0.0201359	0.0535343	0.98(0.88-1.09)	0.70682
	family.Bacteroidaceae.id.917	MR Egger	12	0.00860005	0.300456	1.01(0.56-1.82)	0.977728
	family.BacteroidalesS24.7group.id.11173	Inverse variance weighted	9	0.0229781	0.0285489	1.02(0.97-1.08)	0.420896
	family.BacteroidalesS24.7group.id.11173	MR Egger	9	0.0745576	0.138775	1.08(0.82-1.41)	0.607738
	family.BacteroidalesS24.7group.id.11173	Weighted mode	9	-0.00765249	0.0495311	0.99(0.9-1.09)	0.881043
	family.BacteroidalesS24.7group.id.11173	Simple mode	9	-0.00419876	0.0503861	1(0.9-1.1)	0.935635
	family.BacteroidalesS24.7group.id.11173	Weighted median	9	-0.00215391	0.0338251	1(0.93-1.07)	0.949227
	family.Bifidobacteriaceae.id.433	Inverse variance weighted	16	-0.0493233	0.0295904	0.95(0.9-1.01)	0.0955408
	family.Bifidobacteriaceae.id.433	Simple mode	16	-0.130824	0.0855244	0.88(0.74-1.04)	0.14691
	family.Bifidobacteriaceae.id.433	Weighted mode	16	-0.126732	0.0846684	0.88(0.75-1.04)	0.155187
	family.Bifidobacteriaceae.id.433	Weighted median	16	-0.0351227	0.0401892	0.97(0.89-1.04)	0.382154
	family.Bifidobacteriaceae.id.433	MR Egger	16	-0.0383051	0.151456	0.96(0.72-1.3)	0.804012
	family.Christensenellaceae.id.1866	MR Egger	11	-0.0766094	0.0812896	0.93(0.79-1.09)	0.370583
	family.Christensenellaceae.id.1866	Simple mode	11	-0.0555765	0.0710155	0.95(0.82-1.09)	0.451998
	family.Christensenellaceae.id.1866	Inverse variance weighted	11	0.0291301	0.0408551	1.03(0.95-1.12)	0.47584
	family.Christensenellaceae.id.1866	Weighted median	11	0.0221536	0.0429146	1.02(0.94-1.11)	0.605697
	family.Christensenellaceae.id.1866	Weighted mode	11	-0.0144496	0.0642082	0.99(0.87-1.12)	0.826478
	family.Clostridiaceae1.id.1869	Weighted mode	11	0.103512	0.0636627	1.11(0.98-1.26)	0.135021
	family.Clostridiaceae1.id.1869	Simple mode	11	0.104993	0.0728551	1.11(0.96-1.28)	0.18012
	family.Clostridiaceae1.id.1869	MR Egger	11	0.131007	0.106111	1.14(0.93-1.4)	0.248232
	family.Clostridiaceae1.id.1869	Inverse variance weighted	11	0.0372289	0.0347329	1.04(0.97-1.11)	0.283782
	family.Clostridiaceae1.id.1869	Weighted median	11	0.0870929	0.0429992	1.09(1-1.19)	0.042821
	family.ClostridialesvadinBB60group.id.11286	Inverse variance weighted	16	-0.0264151	0.0208801	0.97(0.93-1.01)	0.205841
	family.ClostridialesvadinBB60group.id.11286	Weighted mode	16	0.0235067	0.0474504	1.02(0.93-1.12)	0.6275
	family.ClostridialesvadinBB60group.id.11286	Simple mode	16	0.0208172	0.0506099	1.02(0.92-1.13)	0.68665
	family.ClostridialesvadinBB60group.id.11286	MR Egger	16	-0.0230888	0.0611133	0.98(0.87-1.1)	0.711243
	family.ClostridialesvadinBB60group.id.11286	Weighted median	16	0.00643435	0.0289932	1.01(0.95-1.07)	0.824372
	family.Coriobacteriaceae.id.811	Inverse variance weighted	20	-0.0211171	0.0241052	0.98(0.93-1.03)	0.381008
	family.Coriobacteriaceae.id.811	MR Egger	20	-0.0310982	0.0615689	0.97(0.86-1.09)	0.61962
	family.Coriobacteriaceae.id.811	Weighted mode	20	-0.0210685	0.0484322	0.98(0.89-1.08)	0.668457
	family.Coriobacteriaceae.id.811	Weighted median	20	-0.013931	0.0339875	0.99(0.92-1.05)	0.68189
	family.Coriobacteriaceae.id.811	Simple mode	20	0.00967753	0.0537096	1.01(0.91-1.12)	0.858917
	family.Defluviitaleaceae.id.1924	Weighted mode	12	-0.0277644	0.0498262	0.97(0.88-1.07)	0.588533
	family.Defluviitaleaceae.id.1924	Simple mode	12	-0.027114	0.0525108	0.97(0.88-1.08)	0.615831
	family.Defluviitaleaceae.id.1924	Weighted median	12	-0.00897243	0.0290473	0.99(0.94-1.05)	0.757405
	family.Defluviitaleaceae.id.1924	Inverse variance weighted	12	0.00627378	0.0224095	1.01(0.96-1.05)	0.779508
	family.Defluviitaleaceae.id.1924	MR Egger	12	0.0108049	0.077107	1.01(0.87-1.18)	0.89134
	family.Desulfovibrionaceae.id.3169	MR Egger	11	0.11657	0.153299	1.12(0.83-1.52)	0.466464
	family.Desulfovibrionaceae.id.3169	Inverse variance weighted	11	0.040526	0.0574947	1.04(0.93-1.17)	0.480894
	family.Desulfovibrionaceae.id.3169	Weighted median	11	0.0251768	0.0464464	1.03(0.94-1.12)	0.587776
	family.Desulfovibrionaceae.id.3169	Weighted mode	11	0.0418492	0.0807561	1.04(0.89-1.22)	0.615578
	family.Desulfovibrionaceae.id.3169	Simple mode	11	-0.019261	0.0882581	0.98(0.83-1.17)	0.831635
	family.Enterobacteriaceae.id.3469	MR Egger	11	0.302234	0.201101	1.35(0.91-2.01)	0.167114
	family.Enterobacteriaceae.id.3469	Weighted median	11	0.0611933	0.0473515	1.06(0.97-1.17)	0.196246
	family.Enterobacteriaceae.id.3469	Simple mode	11	0.122031	0.0930535	1.13(0.94-1.36)	0.21903
	family.Enterobacteriaceae.id.3469	Weighted mode	11	0.116355	0.099516	1.12(0.92-1.37)	0.269433
	family.Enterobacteriaceae.id.3469	Inverse variance weighted	11	0.0456684	0.0461398	1.05(0.96-1.15)	0.32228
	family.Erysipelotrichaceae.id.2149	Inverse variance weighted	13	-0.0153978	0.0349438	0.98(0.92-1.05)	0.659471
	family.Erysipelotrichaceae.id.2149	Weighted median	13	-0.0185036	0.0479434	0.98(0.89-1.08)	0.699537
	family.Erysipelotrichaceae.id.2149	MR Egger	13	0.0618298	0.158225	1.06(0.78-1.45)	0.703429
	family.Erysipelotrichaceae.id.2149	Weighted mode	13	-0.0149739	0.0695944	0.99(0.86-1.13)	0.833256
	family.Erysipelotrichaceae.id.2149	Simple mode	13	-0.0136801	0.0767186	0.99(0.85-1.15)	0.86145
	family.FamilyXI.id.1936	Inverse variance weighted	10	0.0396119	0.0153805	1.04(1.01-1.07)	0.0100105
	family.FamilyXI.id.1936	Simple mode	10	0.0484717	0.0325254	1.05(0.98-1.12)	0.170341
	family.FamilyXI.id.1936	Weighted mode	10	0.0446419	0.033414	1.05(0.98-1.12)	0.214337
	family.FamilyXI.id.1936	MR Egger	10	0.0705575	0.0849277	1.07(0.91-1.27)	0.430185
	family.FamilyXI.id.1936	Weighted median	10	0.0427283	0.0209992	1.04(1-1.09)	0.0418752
	family.FamilyXIII.id.1957	Weighted median	12	-0.0749134	0.0444292	0.93(0.85-1.01)	0.0917709
	family.FamilyXIII.id.1957	Inverse variance weighted	12	-0.0591622	0.0363136	0.94(0.88-1.01)	0.10327
	family.FamilyXIII.id.1957	Weighted mode	12	-0.1459	0.085433	0.86(0.73-1.02)	0.11571
	family.FamilyXIII.id.1957	Simple mode	12	-0.142966	0.0948445	0.87(0.72-1.04)	0.159885
	family.FamilyXIII.id.1957	MR Egger	12	-0.133744	0.150719	0.87(0.65-1.18)	0.395719
	family.Lachnospiraceae.id.1987	Weighted median	15	0.0637388	0.0398087	1.07(0.99-1.15)	0.109349
	family.Lachnospiraceae.id.1987	Inverse variance weighted	15	0.0469446	0.0302333	1.05(0.99-1.11)	0.120485
	family.Lachnospiraceae.id.1987	Simple mode	15	0.111734	0.0747503	1.12(0.97-1.29)	0.157174
	family.Lachnospiraceae.id.1987	Weighted mode	15	0.0937482	0.0636961	1.1(0.97-1.24)	0.163194
	family.Lachnospiraceae.id.1987	MR Egger	15	0.163557	0.0654873	1.18(1.04-1.34)	0.0267127
	family.Lactobacillaceae.id.1836	Inverse variance weighted	10	0.0260787	0.0215863	1.03(0.98-1.07)	0.227004
	family.Lactobacillaceae.id.1836	Weighted median	10	0.0278673	0.0298164	1.03(0.97-1.09)	0.349981
	family.Lactobacillaceae.id.1836	Simple mode	10	0.0401045	0.045616	1.04(0.95-1.14)	0.402169
	family.Lactobacillaceae.id.1836	Weighted mode	10	0.0343387	0.0424914	1.03(0.95-1.12)	0.439852
	family.Lactobacillaceae.id.1836	MR Egger	10	-0.00636677	0.0602988	0.99(0.88-1.12)	0.91851
	family.Methanobacteriaceae.id.121	MR Egger	12	0.0938707	0.061234	1.1(0.97-1.24)	0.156285
	family.Methanobacteriaceae.id.121	Weighted median	12	-0.0241303	0.0215379	0.98(0.94-1.02)	0.262559
	family.Methanobacteriaceae.id.121	Weighted mode	12	-0.0209932	0.029745	0.98(0.92-1.04)	0.495005
	family.Methanobacteriaceae.id.121	Simple mode	12	-0.0202878	0.0300225	0.98(0.92-1.04)	0.513154
	family.Methanobacteriaceae.id.121	Inverse variance weighted	12	-0.0427149	0.0188196	0.96(0.92-0.99)	0.0232253
	family.Oxalobacteraceae.id.2966	Simple mode	15	0.0732344	0.0407099	1.08(0.99-1.17)	0.0936156
	family.Oxalobacteraceae.id.2966	Weighted median	15	0.0329182	0.0221325	1.03(0.99-1.08)	0.13693
	family.Oxalobacteraceae.id.2966	Weighted mode	15	0.0500692	0.0394732	1.05(0.97-1.14)	0.225329
	family.Oxalobacteraceae.id.2966	MR Egger	15	-0.0115879	0.0637799	0.99(0.87-1.12)	0.858632
	family.Oxalobacteraceae.id.2966	Inverse variance weighted	15	0.0362358	0.0158329	1.04(1.01-1.07)	0.0221004
	family.Pasteurellaceae.id.3689	Inverse variance weighted	16	-0.0335993	0.0252435	0.97(0.92-1.02)	0.183186
	family.Pasteurellaceae.id.3689	MR Egger	16	-0.0779693	0.0617408	0.92(0.82-1.04)	0.227272
	family.Pasteurellaceae.id.3689	Weighted median	16	-0.0239852	0.0298846	0.98(0.92-1.04)	0.422208
	family.Pasteurellaceae.id.3689	Simple mode	16	0.0321624	0.0628906	1.03(0.91-1.17)	0.616515
	family.Pasteurellaceae.id.3689	Weighted mode	16	0.0149442	0.0570704	1.02(0.91-1.14)	0.796994
	family.Peptococcaceae.id.2024	Inverse variance weighted	10	0.011495	0.0251057	1.01(0.96-1.06)	0.64705
	family.Peptococcaceae.id.2024	Weighted median	10	0.0092995	0.032641	1.01(0.95-1.08)	0.775719
	family.Peptococcaceae.id.2024	MR Egger	10	0.0178811	0.0621705	1.02(0.9-1.15)	0.780952
	family.Peptococcaceae.id.2024	Weighted mode	10	0.00872775	0.0397824	1.01(0.93-1.09)	0.831243
	family.Peptococcaceae.id.2024	Simple mode	10	0.0083399	0.0439859	1.01(0.93-1.1)	0.853827
	family.Peptostreptococcaceae.id.2042	MR Egger	15	0.0902688	0.0546725	1.09(0.98-1.22)	0.122659
	family.Peptostreptococcaceae.id.2042	Weighted median	15	0.0337361	0.0340809	1.03(0.97-1.11)	0.322232
	family.Peptostreptococcaceae.id.2042	Inverse variance weighted	15	0.0241308	0.0249624	1.02(0.98-1.08)	0.3337
	family.Peptostreptococcaceae.id.2042	Weighted mode	15	0.0383106	0.0474969	1.04(0.95-1.14)	0.433391
	family.Peptostreptococcaceae.id.2042	Simple mode	15	0.0347514	0.0555011	1.04(0.93-1.15)	0.541298
	family.Porphyromonadaceae.id.943	Simple mode	12	-0.0984542	0.0809562	0.91(0.77-1.06)	0.249384
	family.Porphyromonadaceae.id.943	Weighted mode	12	-0.0949245	0.083783	0.91(0.77-1.07)	0.281314
	family.Porphyromonadaceae.id.943	MR Egger	12	0.114292	0.139625	1.12(0.85-1.47)	0.432109
	family.Porphyromonadaceae.id.943	Inverse variance weighted	12	-0.0211235	0.03333	0.98(0.92-1.05)	0.526232
	family.Porphyromonadaceae.id.943	Weighted median	12	-0.0109717	0.0432186	0.99(0.91-1.08)	0.7996
	family.Prevotellaceae.id.960	Inverse variance weighted	18	-0.0309455	0.0307624	0.97(0.91-1.03)	0.314438
	family.Prevotellaceae.id.960	Weighted mode	18	0.043888	0.051842	1.04(0.94-1.16)	0.408993
	family.Prevotellaceae.id.960	MR Egger	18	0.0673019	0.0960658	1.07(0.89-1.29)	0.493627
	family.Prevotellaceae.id.960	Simple mode	18	0.0391205	0.0587315	1.04(0.93-1.17)	0.514291
	family.Prevotellaceae.id.960	Weighted median	18	0.0176038	0.0348955	1.02(0.95-1.09)	0.613931
	family.Rhodospirillaceae.id.2717	Weighted mode	17	0.0259565	0.0492218	1.03(0.93-1.13)	0.605196
	family.Rhodospirillaceae.id.2717	Weighted median	17	0.013491	0.0288468	1.01(0.96-1.07)	0.640016
	family.Rhodospirillaceae.id.2717	Simple mode	17	0.0244755	0.0531221	1.02(0.92-1.14)	0.651185
	family.Rhodospirillaceae.id.2717	Inverse variance weighted	17	-0.00959998	0.0281958	0.99(0.94-1.05)	0.733498
	family.Rhodospirillaceae.id.2717	MR Egger	17	0.277697	0.117561	1.32(1.05-1.66)	0.0321104
	family.Rikenellaceae.id.967	Simple mode	21	0.05732	0.0663587	1.06(0.93-1.21)	0.397944
	family.Rikenellaceae.id.967	Inverse variance weighted	21	0.0197396	0.0240281	1.02(0.97-1.07)	0.41135
	family.Rikenellaceae.id.967	MR Egger	21	-0.0333022	0.0786423	0.97(0.83-1.13)	0.676711
	family.Rikenellaceae.id.967	Weighted mode	21	0.0197308	0.0573117	1.02(0.91-1.14)	0.734235
	family.Rikenellaceae.id.967	Weighted median	21	0.0100943	0.0353666	1.01(0.94-1.08)	0.775322
	family.Ruminococcaceae.id.2050	MR Egger	10	0.11796	0.0659548	1.13(0.99-1.28)	0.111496
	family.Ruminococcaceae.id.2050	Weighted mode	10	0.0417258	0.0518181	1.04(0.94-1.15)	0.441437
	family.Ruminococcaceae.id.2050	Weighted median	10	0.0263504	0.0444355	1.03(0.94-1.12)	0.553179
	family.Ruminococcaceae.id.2050	Simple mode	10	-0.0279085	0.0793499	0.97(0.83-1.14)	0.733146
	family.Ruminococcaceae.id.2050	Inverse variance weighted	10	0.00106703	0.0359355	1(0.93-1.07)	0.976312
	family.Streptococcaceae.id.1850	Inverse variance weighted	18	-0.048109	0.0280521	0.95(0.9-1.01)	0.0863473
	family.Streptococcaceae.id.1850	Weighted median	18	-0.0251969	0.0333969	0.98(0.91-1.04)	0.450567
	family.Streptococcaceae.id.1850	MR Egger	18	0.0206943	0.10595	1.02(0.83-1.26)	0.8476
	family.Streptococcaceae.id.1850	Simple mode	18	0.00678986	0.0645775	1.01(0.89-1.14)	0.917493
	family.Streptococcaceae.id.1850	Weighted mode	18	0.00233612	0.0626034	1(0.89-1.13)	0.970668
	family.unknownfamily.id.1000001214	Simple mode	11	-0.0298205	0.0399828	0.97(0.9-1.05)	0.472936
	family.unknownfamily.id.1000001214	Weighted median	11	-0.0177068	0.024743	0.98(0.94-1.03)	0.474222
	family.unknownfamily.id.1000001214	Weighted mode	11	-0.0286317	0.0451897	0.97(0.89-1.06)	0.540569
	family.unknownfamily.id.1000001214	Inverse variance weighted	11	0.0014048	0.0188637	1(0.97-1.04)	0.940636
	family.unknownfamily.id.1000001214	MR Egger	11	0.000130391	0.0565015	1(0.9-1.12)	0.998209
	family.unknownfamily.id.1000005471	MR Egger	14	-0.104732	0.069012	0.9(0.79-1.03)	0.155011
	family.unknownfamily.id.1000005471	Inverse variance weighted	14	-0.0150609	0.022685	0.99(0.94-1.03)	0.506745
	family.unknownfamily.id.1000005471	Simple mode	14	0.0140557	0.0520841	1.01(0.92-1.12)	0.7915
	family.unknownfamily.id.1000005471	Weighted mode	14	0.00974442	0.0516819	1.01(0.91-1.12)	0.85336
	family.unknownfamily.id.1000005471	Weighted median	14	-0.00520072	0.0318463	0.99(0.93-1.06)	0.870277
	family.unknownfamily.id.1000006161	Weighted median	15	-0.0151211	0.0239125	0.98(0.94-1.03)	0.527158
	family.unknownfamily.id.1000006161	Simple mode	15	-0.0275704	0.0471245	0.97(0.89-1.07)	0.567822
	family.unknownfamily.id.1000006161	Inverse variance weighted	15	-0.0110117	0.0221225	0.99(0.95-1.03)	0.618652
	family.unknownfamily.id.1000006161	Weighted mode	15	-0.021997	0.044858	0.98(0.9-1.07)	0.631469
	family.unknownfamily.id.1000006161	MR Egger	15	-0.00925841	0.0976419	0.99(0.82-1.2)	0.925904
	family.Veillonellaceae.id.2172	Inverse variance weighted	21	0.0389529	0.0254851	1.04(0.99-1.09)	0.126399
	family.Veillonellaceae.id.2172	Weighted mode	21	-0.0388904	0.0581101	0.96(0.86-1.08)	0.510987
	family.Veillonellaceae.id.2172	Weighted median	21	0.0191925	0.0327896	1.02(0.96-1.09)	0.55833
	family.Veillonellaceae.id.2172	Simple mode	21	0.0369208	0.0685664	1.04(0.91-1.19)	0.596197
	family.Veillonellaceae.id.2172	MR Egger	21	-0.00545726	0.0572629	0.99(0.89-1.11)	0.925073
	family.Verrucomicrobiaceae.id.4036	Inverse variance weighted	12	-0.0397851	0.0314068	0.96(0.9-1.02)	0.205239
	family.Verrucomicrobiaceae.id.4036	MR Egger	12	-0.145411	0.11786	0.86(0.69-1.09)	0.245502
	family.Verrucomicrobiaceae.id.4036	Weighted median	12	-0.0231179	0.0373469	0.98(0.91-1.05)	0.535914
	family.Verrucomicrobiaceae.id.4036	Weighted mode	12	-0.0362139	0.0683082	0.96(0.84-1.1)	0.60654
	family.Verrucomicrobiaceae.id.4036	Simple mode	12	-0.034803	0.0700177	0.97(0.84-1.11)	0.628931
	family.Victivallaceae.id.2255	MR Egger	13	-0.042999	0.0669395	0.96(0.84-1.09)	0.533801
	family.Victivallaceae.id.2255	Inverse variance weighted	13	-0.00447112	0.0144538	1(0.97-1.02)	0.757063
	family.Victivallaceae.id.2255	Simple mode	13	0.00447391	0.0341475	1(0.94-1.07)	0.897933
	family.Victivallaceae.id.2255	Weighted mode	13	0.00387313	0.0337774	1(0.94-1.07)	0.910606
	family.Victivallaceae.id.2255	Weighted median	13	0.00119776	0.0197883	1(0.96-1.04)	0.951734
	genus..Clostridiuminnocuumgroup.id.14397	Inverse variance weighted	11	0.0518084	0.0171613	1.05(1.02-1.09)	0.00253692
	genus..Clostridiuminnocuumgroup.id.14397	Weighted median	11	0.0410961	0.0231566	1.04(1-1.09)	0.0759469
	genus..Clostridiuminnocuumgroup.id.14397	Simple mode	11	0.0479979	0.0377505	1.05(0.97-1.13)	0.232345
	genus..Clostridiuminnocuumgroup.id.14397	Weighted mode	11	0.0474007	0.03882	1.05(0.97-1.13)	0.250079
	genus..Clostridiuminnocuumgroup.id.14397	MR Egger	11	0.0707542	0.0938215	1.07(0.89-1.29)	0.470037
	genus..Eubacteriumbrachygroup.id.11296	MR Egger	8	0.0959247	0.107855	1.1(0.89-1.36)	0.408036
	genus..Eubacteriumbrachygroup.id.11296	Weighted median	8	0.0162662	0.0271265	1.02(0.96-1.07)	0.548745
	genus..Eubacteriumbrachygroup.id.11296	Inverse variance weighted	8	0.0145827	0.0304306	1.01(0.96-1.08)	0.631787
	genus..Eubacteriumbrachygroup.id.11296	Simple mode	8	0.0177327	0.0397892	1.02(0.94-1.1)	0.669296
	genus..Eubacteriumbrachygroup.id.11296	Weighted mode	8	0.0158336	0.0387152	1.02(0.94-1.1)	0.694781
	genus..Eubacteriumcoprostanoligenesgroup.id.11375	MR Egger	15	0.176534	0.117883	1.19(0.95-1.5)	0.158137
	genus..Eubacteriumcoprostanoligenesgroup.id.11375	Inverse variance weighted	15	0.0101053	0.0294091	1.01(0.95-1.07)	0.731138
	genus..Eubacteriumcoprostanoligenesgroup.id.11375	Weighted median	15	0.0125876	0.0404798	1.01(0.94-1.1)	0.755831
	genus..Eubacteriumcoprostanoligenesgroup.id.11375	Weighted mode	15	0.00860053	0.0607687	1.01(0.9-1.14)	0.889469
	genus..Eubacteriumcoprostanoligenesgroup.id.11375	Simple mode	15	0.00587641	0.0634511	1.01(0.89-1.14)	0.927523
	genus..Eubacteriumeligensgroup.id.14372	Inverse variance weighted	10	-0.0240362	0.031123	0.98(0.92-1.04)	0.439938
	genus..Eubacteriumeligensgroup.id.14372	Weighted mode	10	-0.0504266	0.0643466	0.95(0.84-1.08)	0.453362
	genus..Eubacteriumeligensgroup.id.14372	Weighted median	10	-0.0264529	0.040075	0.97(0.9-1.05)	0.509199
	genus..Eubacteriumeligensgroup.id.14372	Simple mode	10	-0.0364536	0.0671494	0.96(0.85-1.1)	0.600401
	genus..Eubacteriumeligensgroup.id.14372	MR Egger	10	0.000466215	0.087425	1(0.84-1.19)	0.995876
	genus..Eubacteriumfissicatenagroup.id.14373	Weighted median	9	0.0394763	0.0255357	1.04(0.99-1.09)	0.122122
	genus..Eubacteriumfissicatenagroup.id.14373	Weighted mode	9	0.0624476	0.0402865	1.06(0.98-1.15)	0.159716
	genus..Eubacteriumfissicatenagroup.id.14373	Simple mode	9	0.0624476	0.0410048	1.06(0.98-1.15)	0.166275
	genus..Eubacteriumfissicatenagroup.id.14373	Inverse variance weighted	9	0.0243199	0.0181445	1.02(0.99-1.06)	0.180132
	genus..Eubacteriumfissicatenagroup.id.14373	MR Egger	9	0.0135218	0.0971767	1.01(0.84-1.23)	0.893253
	genus..Eubacteriumhalliigroup.id.11338	Weighted median	15	0.054848	0.032853	1.06(0.99-1.13)	0.0950186
	genus..Eubacteriumhalliigroup.id.11338	Simple mode	15	0.0803677	0.0521203	1.08(0.98-1.2)	0.145378
	genus..Eubacteriumhalliigroup.id.11338	Weighted mode	15	0.0625974	0.046576	1.06(0.97-1.17)	0.20033
	genus..Eubacteriumhalliigroup.id.11338	MR Egger	15	0.048683	0.052379	1.05(0.95-1.16)	0.369601
	genus..Eubacteriumhalliigroup.id.11338	Inverse variance weighted	15	0.0533054	0.0250924	1.05(1-1.11)	0.0336396
	genus..Eubacteriumnodatumgroup.id.11297	Inverse variance weighted	11	0.0123971	0.0188718	1.01(0.98-1.05)	0.511238
	genus..Eubacteriumnodatumgroup.id.11297	Weighted mode	11	-0.0107389	0.0299725	0.99(0.93-1.05)	0.727573
	genus..Eubacteriumnodatumgroup.id.11297	Simple mode	11	-0.00841183	0.0339413	0.99(0.93-1.06)	0.809277
	genus..Eubacteriumnodatumgroup.id.11297	Weighted median	11	-0.00233498	0.0212816	1(0.96-1.04)	0.912633
	genus..Eubacteriumnodatumgroup.id.11297	MR Egger	11	-0.179759	0.0663536	0.84(0.73-0.95)	0.0240324
	genus..Eubacteriumoxidoreducensgroup.id.11339	Weighted median	5	-0.0469627	0.0333862	0.95(0.89-1.02)	0.159531
	genus..Eubacteriumoxidoreducensgroup.id.11339	Inverse variance weighted	5	-0.0381396	0.0281705	0.96(0.91-1.02)	0.175773
	genus..Eubacteriumoxidoreducensgroup.id.11339	Weighted mode	5	-0.0496914	0.0438822	0.95(0.87-1.04)	0.320753
	genus..Eubacteriumoxidoreducensgroup.id.11339	Simple mode	5	-0.0476057	0.0456578	0.95(0.87-1.04)	0.355973
	genus..Eubacteriumoxidoreducensgroup.id.11339	MR Egger	5	-0.0475036	0.0923172	0.95(0.8-1.14)	0.642364
	genus..Eubacteriumrectalegroup.id.14374	MR Egger	13	-0.171316	0.10918	0.84(0.68-1.04)	0.14492
	genus..Eubacteriumrectalegroup.id.14374	Weighted mode	13	-0.0352754	0.0681025	0.97(0.84-1.1)	0.613891
	genus..Eubacteriumrectalegroup.id.14374	Inverse variance weighted	13	0.0169007	0.0407348	1.02(0.94-1.1)	0.678218
	genus..Eubacteriumrectalegroup.id.14374	Weighted median	13	-0.0174262	0.0431389	0.98(0.9-1.07)	0.686245
	genus..Eubacteriumrectalegroup.id.14374	Simple mode	13	-0.0249406	0.0766974	0.98(0.84-1.13)	0.750643
	genus..Eubacteriumruminantiumgroup.id.11340	Weighted median	17	-0.0302499	0.0260344	0.97(0.92-1.02)	0.245268
	genus..Eubacteriumruminantiumgroup.id.11340	Simple mode	17	-0.0293333	0.0459562	0.97(0.89-1.06)	0.532316
	genus..Eubacteriumruminantiumgroup.id.11340	Weighted mode	17	-0.0269812	0.0433018	0.97(0.89-1.06)	0.542002
	genus..Eubacteriumruminantiumgroup.id.11340	Inverse variance weighted	17	-0.0127554	0.02128	0.99(0.95-1.03)	0.5489
	genus..Eubacteriumruminantiumgroup.id.11340	MR Egger	17	0.0396481	0.0723306	1.04(0.9-1.2)	0.591653
	genus..Eubacteriumventriosumgroup.id.11341	Inverse variance weighted	14	-0.0513447	0.0339218	0.95(0.89-1.02)	0.130122
	genus..Eubacteriumventriosumgroup.id.11341	Weighted median	14	-0.0523441	0.0397685	0.95(0.88-1.03)	0.1881
	genus..Eubacteriumventriosumgroup.id.11341	MR Egger	14	-0.13951	0.153857	0.87(0.64-1.18)	0.382387
	genus..Eubacteriumventriosumgroup.id.11341	Weighted mode	14	-0.0582831	0.0655142	0.94(0.83-1.07)	0.389833
	genus..Eubacteriumventriosumgroup.id.11341	Simple mode	14	-0.0564919	0.0635732	0.95(0.83-1.07)	0.390358
	genus..Eubacteriumxylanophilumgroup.id.14375	Inverse variance weighted	11	0.0450454	0.0320904	1.05(0.98-1.11)	0.160408
	genus..Eubacteriumxylanophilumgroup.id.14375	MR Egger	11	0.0911132	0.110438	1.1(0.88-1.36)	0.430685
	genus..Eubacteriumxylanophilumgroup.id.14375	Weighted median	11	0.0305721	0.0416708	1.03(0.95-1.12)	0.463159
	genus..Eubacteriumxylanophilumgroup.id.14375	Simple mode	11	0.0355603	0.0780552	1.04(0.89-1.21)	0.658425
	genus..Eubacteriumxylanophilumgroup.id.14375	Weighted mode	11	0.0215328	0.070779	1.02(0.89-1.17)	0.767192
	genus..Ruminococcusgauvreauiigroup.id.11342	MR Egger	11	-0.214767	0.208844	0.81(0.54-1.21)	0.330623
	genus..Ruminococcusgauvreauiigroup.id.11342	Weighted mode	11	0.0306039	0.0705529	1.03(0.9-1.18)	0.673663
	genus..Ruminococcusgauvreauiigroup.id.11342	Simple mode	11	0.0287057	0.0765187	1.03(0.89-1.2)	0.715386
	genus..Ruminococcusgauvreauiigroup.id.11342	Inverse variance weighted	11	-0.0121028	0.047964	0.99(0.9-1.09)	0.800786
	genus..Ruminococcusgauvreauiigroup.id.11342	Weighted median	11	-0.0106153	0.0453427	0.99(0.91-1.08)	0.814898
	genus..Ruminococcusgnavusgroup.id.14376	MR Egger	12	0.148553	0.0898333	1.16(0.97-1.38)	0.129203
	genus..Ruminococcusgnavusgroup.id.14376	Inverse variance weighted	12	0.0234	0.0196335	1.02(0.99-1.06)	0.233324
	genus..Ruminococcusgnavusgroup.id.14376	Weighted median	12	0.0183526	0.0258971	1.02(0.97-1.07)	0.478528
	genus..Ruminococcusgnavusgroup.id.14376	Weighted mode	12	-0.0137724	0.0414203	0.99(0.91-1.07)	0.745759
	genus..Ruminococcusgnavusgroup.id.14376	Simple mode	12	-0.0132163	0.041987	0.99(0.91-1.07)	0.758825
	genus..Ruminococcustorquesgroup.id.14377	Simple mode	14	-0.0757738	0.0666918	0.93(0.81-1.06)	0.276394
	genus..Ruminococcustorquesgroup.id.14377	Weighted median	14	-0.027768	0.0389886	0.97(0.9-1.05)	0.476336
	genus..Ruminococcustorquesgroup.id.14377	Weighted mode	14	-0.0387175	0.0583211	0.96(0.86-1.08)	0.518376
	genus..Ruminococcustorquesgroup.id.14377	Inverse variance weighted	14	-0.015374	0.0289414	0.98(0.93-1.04)	0.595273
	genus..Ruminococcustorquesgroup.id.14377	MR Egger	14	-0.00312104	0.0800177	1(0.85-1.17)	0.969528
	genus.Actinomyces.id.423	MR Egger	7	0.161887	0.0763156	1.18(1.01-1.37)	0.0873637
	genus.Actinomyces.id.423	Weighted median	7	0.0333023	0.0356036	1.03(0.96-1.11)	0.349602
	genus.Actinomyces.id.423	Inverse variance weighted	7	0.027334	0.0292728	1.03(0.97-1.09)	0.350423
	genus.Actinomyces.id.423	Weighted mode	7	0.0340913	0.0540046	1.03(0.93-1.15)	0.551141
	genus.Actinomyces.id.423	Simple mode	7	0.0251059	0.062107	1.03(0.91-1.16)	0.700053
	genus.Adlercreutzia.id.812	MR Egger	12	-0.0870803	0.123288	0.92(0.72-1.17)	0.496119
	genus.Adlercreutzia.id.812	Inverse variance weighted	12	0.0142823	0.0250058	1.01(0.97-1.07)	0.567892
	genus.Adlercreutzia.id.812	Weighted median	12	0.0171542	0.0306812	1.02(0.96-1.08)	0.576085
	genus.Adlercreutzia.id.812	Weighted mode	12	0.0230987	0.0495731	1.02(0.93-1.13)	0.65034
	genus.Adlercreutzia.id.812	Simple mode	12	0.0220426	0.0515255	1.02(0.92-1.13)	0.677052
	genus.Akkermansia.id.4037	Inverse variance weighted	12	-0.0397589	0.0313975	0.96(0.9-1.02)	0.205403
	genus.Akkermansia.id.4037	MR Egger	12	-0.144746	0.117664	0.87(0.69-1.09)	0.246789
	genus.Akkermansia.id.4037	Weighted median	12	-0.0230085	0.0392818	0.98(0.9-1.06)	0.558058
	genus.Akkermansia.id.4037	Weighted mode	12	-0.0361039	0.0646525	0.96(0.85-1.09)	0.587737
	genus.Akkermansia.id.4037	Simple mode	12	-0.034693	0.0708082	0.97(0.84-1.11)	0.633789
	genus.Alistipes.id.968	MR Egger	14	-0.139011	0.179659	0.87(0.61-1.24)	0.454055
	genus.Alistipes.id.968	Weighted mode	14	-0.0191766	0.0810143	0.98(0.84-1.15)	0.816574
	genus.Alistipes.id.968	Inverse variance weighted	14	0.0070233	0.0361135	1.01(0.94-1.08)	0.845801
	genus.Alistipes.id.968	Simple mode	14	-0.0125465	0.0874837	0.99(0.83-1.17)	0.888162
	genus.Alistipes.id.968	Weighted median	14	0.00192841	0.0440968	1(0.92-1.09)	0.965118
	genus.Allisonella.id.2174	MR Egger	9	-0.100047	0.149564	0.9(0.67-1.21)	0.524983
	genus.Allisonella.id.2174	Inverse variance weighted	9	0.0118223	0.0223375	1.01(0.97-1.06)	0.596628
	genus.Allisonella.id.2174	Simple mode	9	0.01176	0.0369654	1.01(0.94-1.09)	0.758528
	genus.Allisonella.id.2174	Weighted mode	9	0.012617	0.0401136	1.01(0.94-1.1)	0.761164
	genus.Allisonella.id.2174	Weighted median	9	0.00647913	0.0243048	1.01(0.96-1.06)	0.789794
	genus.Alloprevotella.id.961	MR Egger	7	0.31648	0.170462	1.37(0.98-1.92)	0.122505
	genus.Alloprevotella.id.961	Weighted median	7	-0.00218153	0.024124	1(0.95-1.05)	0.927946
	genus.Alloprevotella.id.961	Simple mode	7	-0.00180106	0.0331712	1(0.94-1.07)	0.958462
	genus.Alloprevotella.id.961	Inverse variance weighted	7	-0.000672006	0.0189001	1(0.96-1.04)	0.971637
	genus.Alloprevotella.id.961	Weighted mode	7	-0.00083294	0.030651	1(0.94-1.06)	0.979201
	genus.Anaerofilum.id.2053	Inverse variance weighted	12	-0.0197476	0.0230558	0.98(0.94-1.03)	0.391714
	genus.Anaerofilum.id.2053	MR Egger	12	0.0742446	0.105479	1.08(0.88-1.32)	0.497571
	genus.Anaerofilum.id.2053	Simple mode	12	0.0174857	0.0480565	1.02(0.93-1.12)	0.722861
	genus.Anaerofilum.id.2053	Weighted mode	12	0.0165121	0.0487466	1.02(0.92-1.12)	0.741189
	genus.Anaerofilum.id.2053	Weighted median	12	-0.00775799	0.0262225	0.99(0.94-1.04)	0.767343
	genus.Anaerostipes.id.1991	Inverse variance weighted	14	-0.0423918	0.0284838	0.96(0.91-1.01)	0.136678
	genus.Anaerostipes.id.1991	MR Egger	14	-0.113968	0.0803548	0.89(0.76-1.04)	0.181546
	genus.Anaerostipes.id.1991	Weighted median	14	-0.0367804	0.0389273	0.96(0.89-1.04)	0.344735
	genus.Anaerostipes.id.1991	Simple mode	14	0.0254186	0.0728043	1.03(0.89-1.18)	0.732577
	genus.Anaerostipes.id.1991	Weighted mode	14	0.0254186	0.0748348	1.03(0.89-1.19)	0.739535
	genus.Anaerotruncus.id.2054	Inverse variance weighted	13	-0.039016	0.0296322	0.96(0.91-1.02)	0.187947
	genus.Anaerotruncus.id.2054	MR Egger	13	0.0880946	0.0913789	1.09(0.91-1.31)	0.355732
	genus.Anaerotruncus.id.2054	Weighted median	13	-0.0258131	0.040134	0.97(0.9-1.05)	0.520112
	genus.Anaerotruncus.id.2054	Simple mode	13	-0.0347096	0.0682767	0.97(0.84-1.1)	0.620412
	genus.Anaerotruncus.id.2054	Weighted mode	13	-0.0323447	0.0667054	0.97(0.85-1.1)	0.636486
	genus.Bacteroides.id.918	Simple mode	12	-0.129472	0.0841025	0.88(0.75-1.04)	0.151951
	genus.Bacteroides.id.918	Weighted mode	12	-0.131338	0.086284	0.88(0.74-1.04)	0.156184
	genus.Bacteroides.id.918	Inverse variance weighted	12	-0.0201359	0.0535343	0.98(0.88-1.09)	0.70682
	genus.Bacteroides.id.918	MR Egger	12	0.00860005	0.300456	1.01(0.56-1.82)	0.977728
	genus.Bacteroides.id.918	Weighted median	12	-0.101247	0.0503971	0.9(0.82-1)	0.0445388
	genus.Barnesiella.id.944	Inverse variance weighted	17	-0.0182133	0.0247966	0.98(0.94-1.03)	0.462639
	genus.Barnesiella.id.944	MR Egger	17	-0.0387337	0.0901853	0.96(0.81-1.15)	0.673672
	genus.Barnesiella.id.944	Weighted median	17	-0.00830304	0.0323188	0.99(0.93-1.06)	0.797248
	genus.Barnesiella.id.944	Simple mode	17	-0.00973678	0.0700308	0.99(0.86-1.14)	0.891157
	genus.Barnesiella.id.944	Weighted mode	17	-0.00545972	0.0648729	0.99(0.88-1.13)	0.933973
	genus.Bifidobacterium.id.436	Weighted median	14	0.0554977	0.039177	1.06(0.98-1.14)	0.156603
	genus.Bifidobacterium.id.436	Weighted mode	14	0.076829	0.0586308	1.08(0.96-1.21)	0.212746
	genus.Bifidobacterium.id.436	Simple mode	14	0.0709083	0.0760407	1.07(0.92-1.25)	0.368072
	genus.Bifidobacterium.id.436	MR Egger	14	0.0904888	0.124814	1.09(0.86-1.4)	0.482357
	genus.Bifidobacterium.id.436	Inverse variance weighted	14	3.03701e-05	0.0411423	1(0.92-1.08)	0.999411
	genus.Bilophila.id.3170	Weighted median	16	-0.0525881	0.0369154	0.95(0.88-1.02)	0.154285
	genus.Bilophila.id.3170	Weighted mode	16	-0.0822991	0.0571567	0.92(0.82-1.03)	0.170443
	genus.Bilophila.id.3170	Simple mode	16	-0.0793047	0.0644497	0.92(0.81-1.05)	0.237462
	genus.Bilophila.id.3170	Inverse variance weighted	16	-0.0182181	0.0339031	0.98(0.92-1.05)	0.591021
	genus.Bilophila.id.3170	MR Egger	16	-0.271623	0.123787	0.76(0.6-0.97)	0.0455869
	genus.Blautia.id.1992	Weighted mode	13	0.0450897	0.0741238	1.05(0.9-1.21)	0.554326
	genus.Blautia.id.1992	Simple mode	13	0.0403822	0.0709625	1.04(0.91-1.2)	0.579808
	genus.Blautia.id.1992	Inverse variance weighted	13	-0.0147105	0.0285152	0.99(0.93-1.04)	0.605937
	genus.Blautia.id.1992	MR Egger	13	0.00986133	0.0633556	1.01(0.89-1.14)	0.879128
	genus.Blautia.id.1992	Weighted median	13	-0.00033045	0.0393386	1(0.93-1.08)	0.993298
	genus.Butyricicoccus.id.2055	Inverse variance weighted	9	-0.0524313	0.0298739	0.95(0.89-1.01)	0.0792442
	genus.Butyricicoccus.id.2055	MR Egger	9	-0.0980407	0.0551666	0.91(0.81-1.01)	0.118784
	genus.Butyricicoccus.id.2055	Weighted median	9	-0.0622851	0.042498	0.94(0.86-1.02)	0.142756
	genus.Butyricicoccus.id.2055	Weighted mode	9	-0.0710728	0.0456478	0.93(0.85-1.02)	0.158088
	genus.Butyricicoccus.id.2055	Simple mode	9	-0.0619322	0.0626655	0.94(0.83-1.06)	0.351951
	genus.Butyricimonas.id.945	MR Egger	15	-0.113724	0.103856	0.89(0.73-1.09)	0.293386
	genus.Butyricimonas.id.945	Weighted mode	15	0.0308835	0.0612819	1.03(0.91-1.16)	0.622129
	genus.Butyricimonas.id.945	Simple mode	15	0.0323739	0.0662107	1.03(0.91-1.18)	0.632446
	genus.Butyricimonas.id.945	Weighted median	15	0.0131152	0.0362138	1.01(0.94-1.09)	0.717232
	genus.Butyricimonas.id.945	Inverse variance weighted	15	0.00542608	0.0299068	1.01(0.95-1.07)	0.856028
	genus.Butyrivibrio.id.1993	MR Egger	16	0.0559912	0.0626	1.06(0.94-1.2)	0.386212
	genus.Butyrivibrio.id.1993	Simple mode	16	0.0126076	0.0345246	1.01(0.95-1.08)	0.720078
	genus.Butyrivibrio.id.1993	Weighted mode	16	0.00843206	0.0348408	1.01(0.94-1.08)	0.812044
	genus.Butyrivibrio.id.1993	Weighted median	16	0.00176897	0.0186618	1(0.97-1.04)	0.924481
	genus.Butyrivibrio.id.1993	Inverse variance weighted	16	-0.00109017	0.0138093	1(0.97-1.03)	0.937077
	genus.CandidatusSoleaferrea.id.11350	Inverse variance weighted	11	-0.0324742	0.0243976	0.97(0.92-1.02)	0.183175
	genus.CandidatusSoleaferrea.id.11350	Weighted median	11	-0.0253957	0.0283658	0.97(0.92-1.03)	0.370631
	genus.CandidatusSoleaferrea.id.11350	Simple mode	11	-0.030394	0.044889	0.97(0.89-1.06)	0.513705
	genus.CandidatusSoleaferrea.id.11350	Weighted mode	11	-0.0283537	0.0451199	0.97(0.89-1.06)	0.543822
	genus.CandidatusSoleaferrea.id.11350	MR Egger	11	0.0220306	0.0898446	1.02(0.86-1.22)	0.811796
	genus.Catenibacterium.id.2153	Inverse variance weighted	5	-0.0227462	0.0220381	0.98(0.94-1.02)	0.302011
	genus.Catenibacterium.id.2153	Weighted median	5	-0.0276061	0.0285361	0.97(0.92-1.03)	0.333341
	genus.Catenibacterium.id.2153	Simple mode	5	-0.0265393	0.0372175	0.97(0.91-1.05)	0.515186
	genus.Catenibacterium.id.2153	Weighted mode	5	-0.0222177	0.0360206	0.98(0.91-1.05)	0.570739
	genus.Catenibacterium.id.2153	MR Egger	5	0.0517042	0.200491	1.05(0.71-1.56)	0.813172
	genus.ChristensenellaceaeR.7group.id.11283	Weighted median	11	0.0372961	0.0429154	1.04(0.95-1.13)	0.384815
	genus.ChristensenellaceaeR.7group.id.11283	Simple mode	11	0.0407215	0.064931	1.04(0.92-1.18)	0.544613
	genus.ChristensenellaceaeR.7group.id.11283	Weighted mode	11	0.0399766	0.0697934	1.04(0.91-1.19)	0.579441
	genus.ChristensenellaceaeR.7group.id.11283	MR Egger	11	-0.055855	0.102502	0.95(0.77-1.16)	0.599051
	genus.ChristensenellaceaeR.7group.id.11283	Inverse variance weighted	11	0.0136291	0.0334806	1.01(0.95-1.08)	0.683953
	genus.Clostridiumsensustricto1.id.1873	Simple mode	9	0.072525	0.0680141	1.08(0.94-1.23)	0.317398
	genus.Clostridiumsensustricto1.id.1873	MR Egger	9	0.0592522	0.0812652	1.06(0.9-1.24)	0.489598
	genus.Clostridiumsensustricto1.id.1873	Weighted mode	9	-0.0237472	0.0657413	0.98(0.86-1.11)	0.727287
	genus.Clostridiumsensustricto1.id.1873	Inverse variance weighted	9	0.011507	0.0345783	1.01(0.95-1.08)	0.739301
	genus.Clostridiumsensustricto1.id.1873	Weighted median	9	-0.00192908	0.0417568	1(0.92-1.08)	0.963153
	genus.Collinsella.id.815	Inverse variance weighted	10	0.0258878	0.0325511	1.03(0.96-1.09)	0.426442
	genus.Collinsella.id.815	Weighted mode	10	-0.0537152	0.0754121	0.95(0.82-1.1)	0.494336
	genus.Collinsella.id.815	Simple mode	10	-0.0537152	0.0839832	0.95(0.8-1.12)	0.538374
	genus.Collinsella.id.815	MR Egger	10	-0.0449597	0.130053	0.96(0.74-1.23)	0.738482
	genus.Collinsella.id.815	Weighted median	10	-0.0074171	0.0439228	0.99(0.91-1.08)	0.865901
	genus.Coprobacter.id.949	Weighted mode	13	-0.0531475	0.0437961	0.95(0.87-1.03)	0.248275
	genus.Coprobacter.id.949	Simple mode	13	-0.063431	0.0531494	0.94(0.85-1.04)	0.255756
	genus.Coprobacter.id.949	Weighted median	13	-0.0235456	0.0274923	0.98(0.93-1.03)	0.391752
	genus.Coprobacter.id.949	MR Egger	13	-0.0570079	0.0823531	0.94(0.8-1.11)	0.503139
	genus.Coprobacter.id.949	Inverse variance weighted	13	-0.00459901	0.0245575	1(0.95-1.04)	0.851445
	genus.Coprococcus1.id.11301	MR Egger	13	-0.102624	0.0970307	0.9(0.75-1.09)	0.31289
	genus.Coprococcus1.id.11301	Inverse variance weighted	13	-0.023089	0.0378205	0.98(0.91-1.05)	0.541539
	genus.Coprococcus1.id.11301	Weighted median	13	-0.0230765	0.0391796	0.98(0.9-1.06)	0.555866
	genus.Coprococcus1.id.11301	Weighted mode	13	-0.026751	0.0544406	0.97(0.88-1.08)	0.632022
	genus.Coprococcus1.id.11301	Simple mode	13	-0.011762	0.0679445	0.99(0.87-1.13)	0.865449
	genus.Coprococcus2.id.11302	MR Egger	10	0.0456469	0.177787	1.05(0.74-1.48)	0.803851
	genus.Coprococcus2.id.11302	Weighted median	10	0.00678488	0.0390977	1.01(0.93-1.09)	0.86223
	genus.Coprococcus2.id.11302	Inverse variance weighted	10	-0.00435955	0.0307352	1(0.94-1.06)	0.887204
	genus.Coprococcus2.id.11302	Simple mode	10	-0.00308377	0.0655908	1(0.88-1.13)	0.963528
	genus.Coprococcus2.id.11302	Weighted mode	10	0.00196365	0.061472	1(0.89-1.13)	0.975214
	genus.Coprococcus3.id.11303	MR Egger	8	0.213073	0.132644	1.24(0.95-1.6)	0.159318
	genus.Coprococcus3.id.11303	Weighted mode	8	0.0289884	0.0790531	1.03(0.88-1.2)	0.72468
	genus.Coprococcus3.id.11303	Inverse variance weighted	8	-0.0134642	0.0406065	0.99(0.91-1.07)	0.740207
	genus.Coprococcus3.id.11303	Weighted median	8	-0.0105902	0.0511454	0.99(0.9-1.09)	0.835962
	genus.Coprococcus3.id.11303	Simple mode	8	0.011088	0.0865128	1.01(0.85-1.2)	0.901622
	genus.DefluviitaleaceaeUCG011.id.11287	MR Egger	10	0.134191	0.0874762	1.14(0.96-1.36)	0.163567
	genus.DefluviitaleaceaeUCG011.id.11287	Weighted mode	10	-0.020725	0.0497513	0.98(0.89-1.08)	0.686751
	genus.DefluviitaleaceaeUCG011.id.11287	Simple mode	10	-0.019807	0.0487108	0.98(0.89-1.08)	0.693784
	genus.DefluviitaleaceaeUCG011.id.11287	Inverse variance weighted	10	-0.00977771	0.0250768	0.99(0.94-1.04)	0.696602
	genus.DefluviitaleaceaeUCG011.id.11287	Weighted median	10	-0.00736873	0.0336626	0.99(0.93-1.06)	0.826728
	genus.Desulfovibrio.id.3173	Inverse variance weighted	10	-0.0283163	0.0250252	0.97(0.93-1.02)	0.25784
	genus.Desulfovibrio.id.3173	Weighted median	10	-0.00624287	0.035862	0.99(0.93-1.07)	0.861802
	genus.Desulfovibrio.id.3173	Simple mode	10	-0.00643463	0.0552295	0.99(0.89-1.11)	0.909809
	genus.Desulfovibrio.id.3173	Weighted mode	10	-0.00239322	0.0461887	1(0.91-1.09)	0.959809
	genus.Desulfovibrio.id.3173	MR Egger	10	-0.00333492	0.0725102	1(0.86-1.15)	0.964444
	genus.Dialister.id.2183	Simple mode	12	0.090907	0.0700448	1.1(0.95-1.26)	0.220897
	genus.Dialister.id.2183	Weighted mode	12	0.0765333	0.0653948	1.08(0.95-1.23)	0.2666
	genus.Dialister.id.2183	Weighted median	12	0.0321032	0.039789	1.03(0.96-1.12)	0.419761
	genus.Dialister.id.2183	Inverse variance weighted	12	0.0212333	0.0285561	1.02(0.97-1.08)	0.457138
	genus.Dialister.id.2183	MR Egger	12	0.0242174	0.131091	1.02(0.79-1.32)	0.857128
	genus.Dorea.id.1997	Inverse variance weighted	12	0.0282822	0.0475987	1.03(0.94-1.13)	0.552391
	genus.Dorea.id.1997	Simple mode	12	0.0279844	0.0665653	1.03(0.9-1.17)	0.682284
	genus.Dorea.id.1997	Weighted median	12	0.0172551	0.0441723	1.02(0.93-1.11)	0.69607
	genus.Dorea.id.1997	Weighted mode	12	0.0219986	0.0567164	1.02(0.91-1.14)	0.705513
	genus.Dorea.id.1997	MR Egger	12	-0.00601134	0.140275	0.99(0.76-1.31)	0.966662
	genus.Eggerthella.id.819	Simple mode	9	-0.0594291	0.0453534	0.94(0.86-1.03)	0.226443
	genus.Eggerthella.id.819	Weighted mode	9	-0.0586749	0.0498434	0.94(0.86-1.04)	0.272955
	genus.Eggerthella.id.819	Inverse variance weighted	9	-0.0196875	0.0208436	0.98(0.94-1.02)	0.344898
	genus.Eggerthella.id.819	Weighted median	9	-0.0268407	0.0293323	0.97(0.92-1.03)	0.360164
	genus.Eggerthella.id.819	MR Egger	9	-0.0108939	0.101588	0.99(0.81-1.21)	0.91761
	genus.Eisenbergiella.id.11304	MR Egger	12	-0.258348	0.273232	0.77(0.45-1.32)	0.366676
	genus.Eisenbergiella.id.11304	Weighted median	12	0.00680536	0.0284751	1.01(0.95-1.06)	0.81111
	genus.Eisenbergiella.id.11304	Inverse variance weighted	12	0.00585829	0.0358074	1.01(0.94-1.08)	0.870042
	genus.Eisenbergiella.id.11304	Simple mode	12	0.00109296	0.0477284	1(0.91-1.1)	0.982141
	genus.Eisenbergiella.id.11304	Weighted mode	12	-0.000405119	0.0415734	1(0.92-1.08)	0.9924
	genus.Enterorhabdus.id.820	Weighted median	8	-0.0626512	0.0330407	0.94(0.88-1)	0.0579358
	genus.Enterorhabdus.id.820	Weighted mode	8	-0.0717692	0.0485779	0.93(0.85-1.02)	0.183089
	genus.Enterorhabdus.id.820	Inverse variance weighted	8	-0.0295094	0.0241406	0.97(0.93-1.02)	0.221558
	genus.Enterorhabdus.id.820	Simple mode	8	-0.0680906	0.0587137	0.93(0.83-1.05)	0.284192
	genus.Enterorhabdus.id.820	MR Egger	8	-0.058389	0.0627389	0.94(0.83-1.07)	0.387939
	genus.Erysipelatoclostridium.id.11381	Weighted median	16	-0.0661951	0.0283192	0.94(0.89-0.99)	0.019415
	genus.Erysipelatoclostridium.id.11381	Inverse variance weighted	16	-0.0465503	0.0287344	0.95(0.9-1.01)	0.105228
	genus.Erysipelatoclostridium.id.11381	Weighted mode	16	-0.064381	0.0431811	0.94(0.86-1.02)	0.156702
	genus.Erysipelatoclostridium.id.11381	Simple mode	16	-0.0629233	0.0449353	0.94(0.86-1.03)	0.181765
	genus.Erysipelatoclostridium.id.11381	MR Egger	16	0.017208	0.116779	1.02(0.81-1.28)	0.884953
	genus.ErysipelotrichaceaeUCG003.id.11384	Inverse variance weighted	18	-0.0194283	0.0236919	0.98(0.94-1.03)	0.412194
	genus.ErysipelotrichaceaeUCG003.id.11384	Simple mode	18	-0.0232607	0.0514182	0.98(0.88-1.08)	0.656713
	genus.ErysipelotrichaceaeUCG003.id.11384	Weighted median	18	-0.012656	0.030918	0.99(0.93-1.05)	0.682289
	genus.ErysipelotrichaceaeUCG003.id.11384	MR Egger	18	0.0219822	0.0674427	1.02(0.9-1.17)	0.748695
	genus.ErysipelotrichaceaeUCG003.id.11384	Weighted mode	18	-0.010367	0.0506144	0.99(0.9-1.09)	0.840143
	genus.Escherichia.Shigella.id.3504	Simple mode	14	0.0600132	0.0794416	1.06(0.91-1.24)	0.463455
	genus.Escherichia.Shigella.id.3504	Weighted mode	14	0.0496939	0.0756947	1.05(0.91-1.22)	0.522951
	genus.Escherichia.Shigella.id.3504	Inverse variance weighted	14	0.019563	0.0318848	1.02(0.96-1.09)	0.53951
	genus.Escherichia.Shigella.id.3504	Weighted median	14	0.0229564	0.0375363	1.02(0.95-1.1)	0.540816
	genus.Escherichia.Shigella.id.3504	MR Egger	14	0.0467833	0.098689	1.05(0.86-1.27)	0.643974
	genus.Faecalibacterium.id.2057	Weighted mode	13	0.0546945	0.0494306	1.06(0.96-1.16)	0.290203
	genus.Faecalibacterium.id.2057	MR Egger	13	0.0452492	0.0643238	1.05(0.92-1.19)	0.496389
	genus.Faecalibacterium.id.2057	Simple mode	13	0.0410064	0.0658168	1.04(0.92-1.19)	0.544918
	genus.Faecalibacterium.id.2057	Weighted median	13	0.0219269	0.0388717	1.02(0.95-1.1)	0.572697
	genus.Faecalibacterium.id.2057	Inverse variance weighted	13	0.00269157	0.0308707	1(0.94-1.07)	0.930522
	genus.FamilyXIIIAD3011group.id.11293	Weighted median	12	-0.0695168	0.0369572	0.93(0.87-1)	0.0599711
	genus.FamilyXIIIAD3011group.id.11293	Inverse variance weighted	12	-0.0482041	0.0288969	0.95(0.9-1.01)	0.0952882
	genus.FamilyXIIIAD3011group.id.11293	Simple mode	12	-0.082669	0.0634144	0.92(0.81-1.04)	0.218983
	genus.FamilyXIIIAD3011group.id.11293	Weighted mode	12	-0.0791887	0.061757	0.92(0.82-1.04)	0.226114
	genus.FamilyXIIIAD3011group.id.11293	MR Egger	12	-0.0275976	0.129222	0.97(0.76-1.25)	0.835175
	genus.FamilyXIIIUCG001.id.11294	Weighted mode	10	-0.0476405	0.0697707	0.95(0.83-1.09)	0.511915
	genus.FamilyXIIIUCG001.id.11294	Inverse variance weighted	10	0.0181498	0.0420661	1.02(0.94-1.11)	0.666135
	genus.FamilyXIIIUCG001.id.11294	Simple mode	10	-0.031279	0.0785698	0.97(0.83-1.13)	0.699832
	genus.FamilyXIIIUCG001.id.11294	Weighted median	10	-0.0172994	0.0454413	0.98(0.9-1.07)	0.703427
	genus.FamilyXIIIUCG001.id.11294	MR Egger	10	-0.0367653	0.129166	0.96(0.75-1.24)	0.783151
	genus.Flavonifractor.id.2059	Simple mode	8	0.0698614	0.0737296	1.07(0.93-1.24)	0.37492
	genus.Flavonifractor.id.2059	Weighted mode	8	0.072849	0.077249	1.08(0.92-1.25)	0.37706
	genus.Flavonifractor.id.2059	Weighted median	8	0.029096	0.0416635	1.03(0.95-1.12)	0.484954
	genus.Flavonifractor.id.2059	Inverse variance weighted	8	0.0115669	0.0312532	1.01(0.95-1.08)	0.711305
	genus.Flavonifractor.id.2059	MR Egger	8	0.0152692	0.120843	1.02(0.8-1.29)	0.903578
	genus.Fusicatenibacter.id.11305	MR Egger	19	0.123727	0.0953901	1.13(0.94-1.36)	0.211937
	genus.Fusicatenibacter.id.11305	Inverse variance weighted	19	0.0120995	0.0256122	1.01(0.96-1.06)	0.636632
	genus.Fusicatenibacter.id.11305	Weighted median	19	0.011459	0.0348793	1.01(0.94-1.08)	0.742509
	genus.Fusicatenibacter.id.11305	Weighted mode	19	0.00411643	0.0576182	1(0.9-1.12)	0.943833
	genus.Fusicatenibacter.id.11305	Simple mode	19	-0.0029644	0.0639581	1(0.88-1.13)	0.963542
	genus.Gordonibacter.id.821	Weighted median	13	0.0197916	0.0209507	1.02(0.98-1.06)	0.344824
	genus.Gordonibacter.id.821	Weighted mode	13	0.0217852	0.0353839	1.02(0.95-1.1)	0.549604
	genus.Gordonibacter.id.821	Simple mode	13	0.0226506	0.0375058	1.02(0.95-1.1)	0.55714
	genus.Gordonibacter.id.821	MR Egger	13	-0.0244495	0.0808963	0.98(0.83-1.14)	0.768113
	genus.Gordonibacter.id.821	Inverse variance weighted	13	-0.00225627	0.0177268	1(0.96-1.03)	0.898719
	genus.Haemophilus.id.3698	MR Egger	12	-0.114404	0.0534014	0.89(0.8-0.99)	0.0578073
	genus.Haemophilus.id.3698	Simple mode	12	0.0553069	0.0519641	1.06(0.95-1.17)	0.309986
	genus.Haemophilus.id.3698	Weighted median	12	0.0259565	0.0304648	1.03(0.97-1.09)	0.394206
	genus.Haemophilus.id.3698	Weighted mode	12	0.0491314	0.0554484	1.05(0.94-1.17)	0.394536
	genus.Haemophilus.id.3698	Inverse variance weighted	12	-0.00265596	0.0257639	1(0.95-1.05)	0.917893
	genus.Holdemanella.id.11393	MR Egger	14	0.232043	0.0633976	1.26(1.11-1.43)	0.00326545
	genus.Holdemanella.id.11393	Simple mode	14	-0.0349198	0.0477577	0.97(0.88-1.06)	0.477638
	genus.Holdemanella.id.11393	Inverse variance weighted	14	0.0152631	0.0257036	1.02(0.97-1.07)	0.552639
	genus.Holdemanella.id.11393	Weighted mode	14	-0.0294659	0.0534569	0.97(0.87-1.08)	0.590839
	genus.Holdemanella.id.11393	Weighted median	14	-0.0108531	0.0294037	0.99(0.93-1.05)	0.712048
	genus.Holdemania.id.2157	MR Egger	18	0.0626824	0.0535673	1.06(0.96-1.18)	0.259071
	genus.Holdemania.id.2157	Inverse variance weighted	18	-0.00910413	0.0183822	0.99(0.96-1.03)	0.620409
	genus.Holdemania.id.2157	Weighted median	18	-0.0112316	0.026712	0.99(0.94-1.04)	0.674142
	genus.Holdemania.id.2157	Weighted mode	18	0.0216795	0.0524332	1.02(0.92-1.13)	0.684432
	genus.Holdemania.id.2157	Simple mode	18	-0.0188587	0.0503734	0.98(0.89-1.08)	0.712752
	genus.Howardella.id.2000	Inverse variance weighted	11	0.0150315	0.0216453	1.02(0.97-1.06)	0.487401
	genus.Howardella.id.2000	MR Egger	11	-0.0212	0.104859	0.98(0.8-1.2)	0.844275
	genus.Howardella.id.2000	Simple mode	11	-0.00517419	0.0355167	0.99(0.93-1.07)	0.887066
	genus.Howardella.id.2000	Weighted mode	11	-0.0012047	0.0331387	1(0.94-1.07)	0.971716
	genus.Howardella.id.2000	Weighted median	11	-5.94527e-05	0.0221934	1(0.96-1.04)	0.997863
	genus.Hungatella.id.11306	MR Egger	5	0.211769	0.156853	1.24(0.91-1.68)	0.269807
	genus.Hungatella.id.11306	Simple mode	5	-0.0471742	0.0519765	0.95(0.86-1.06)	0.415421
	genus.Hungatella.id.11306	Weighted mode	5	-0.0425946	0.05207	0.96(0.87-1.06)	0.459271
	genus.Hungatella.id.11306	Weighted median	5	-0.0143592	0.0347635	0.99(0.92-1.06)	0.679566
	genus.Hungatella.id.11306	Inverse variance weighted	5	-0.00636209	0.0279261	0.99(0.94-1.05)	0.819787
	genus.Intestinibacter.id.11345	Weighted median	14	-0.0759942	0.0349938	0.93(0.87-0.99)	0.0298822
	genus.Intestinibacter.id.11345	Inverse variance weighted	14	-0.0566498	0.0302781	0.94(0.89-1)	0.0613474
	genus.Intestinibacter.id.11345	MR Egger	14	-0.159257	0.100393	0.85(0.7-1.04)	0.138647
	genus.Intestinibacter.id.11345	Simple mode	14	-0.0859581	0.0601191	0.92(0.82-1.03)	0.176367
	genus.Intestinibacter.id.11345	Weighted mode	14	-0.0811179	0.057145	0.92(0.82-1.03)	0.179282
	genus.Intestinimonas.id.2062	MR Egger	20	-0.0846102	0.0503644	0.92(0.83-1.01)	0.110237
	genus.Intestinimonas.id.2062	Inverse variance weighted	20	0.0144704	0.0196923	1.01(0.98-1.05)	0.462444
	genus.Intestinimonas.id.2062	Weighted mode	20	-0.0141549	0.0468503	0.99(0.9-1.08)	0.765835
	genus.Intestinimonas.id.2062	Weighted median	20	-0.00673909	0.0278106	0.99(0.94-1.05)	0.808531
	genus.Intestinimonas.id.2062	Simple mode	20	-0.00947803	0.047549	0.99(0.9-1.09)	0.844121
	genus.Lachnoclostridium.id.11308	Inverse variance weighted	12	0.0753352	0.0333259	1.08(1.01-1.15)	0.0237867
	genus.Lachnoclostridium.id.11308	Weighted median	12	0.0582958	0.0433333	1.06(0.97-1.15)	0.178532
	genus.Lachnoclostridium.id.11308	Weighted mode	12	0.0481352	0.0732265	1.05(0.91-1.21)	0.524474
	genus.Lachnoclostridium.id.11308	Simple mode	12	0.0492357	0.0765468	1.05(0.9-1.22)	0.533267
	genus.Lachnoclostridium.id.11308	MR Egger	12	0.0148788	0.118553	1.01(0.8-1.28)	0.902612
	genus.Lachnospira.id.2004	Weighted median	7	-0.0514409	0.0576354	0.95(0.85-1.06)	0.372113
	genus.Lachnospira.id.2004	Simple mode	7	-0.072597	0.0768793	0.93(0.8-1.08)	0.381472
	genus.Lachnospira.id.2004	Weighted mode	7	-0.072597	0.0830298	0.93(0.79-1.09)	0.41555
	genus.Lachnospira.id.2004	Inverse variance weighted	7	-0.0156387	0.0422066	0.98(0.91-1.07)	0.71099
	genus.Lachnospira.id.2004	MR Egger	7	-0.0203146	0.235797	0.98(0.62-1.56)	0.934688
	genus.LachnospiraceaeFCS020group.id.11314	Inverse variance weighted	16	0.0577319	0.0228199	1.06(1.01-1.11)	0.01141
	genus.LachnospiraceaeFCS020group.id.11314	Weighted median	16	0.0472131	0.0310888	1.05(0.99-1.11)	0.12885
	genus.LachnospiraceaeFCS020group.id.11314	Simple mode	16	0.058205	0.0534914	1.06(0.95-1.18)	0.293717
	genus.LachnospiraceaeFCS020group.id.11314	Weighted mode	16	0.0252179	0.0466099	1.03(0.94-1.12)	0.596423
	genus.LachnospiraceaeFCS020group.id.11314	MR Egger	16	-0.00888489	0.0571182	0.99(0.89-1.11)	0.878606
	genus.LachnospiraceaeNC2004group.id.11316	MR Egger	10	-0.102864	0.144912	0.9(0.68-1.2)	0.497969
	genus.LachnospiraceaeNC2004group.id.11316	Weighted median	10	0.0209199	0.0311289	1.02(0.96-1.09)	0.501557
	genus.LachnospiraceaeNC2004group.id.11316	Simple mode	10	0.0142949	0.053612	1.01(0.91-1.13)	0.795757
	genus.LachnospiraceaeNC2004group.id.11316	Inverse variance weighted	10	0.0074556	0.0332382	1.01(0.94-1.08)	0.822518
	genus.LachnospiraceaeNC2004group.id.11316	Weighted mode	10	0.0115376	0.0536447	1.01(0.91-1.12)	0.834504
	genus.LachnospiraceaeND3007group.id.11317	Inverse variance weighted	4	-0.0682758	0.0808617	0.93(0.8-1.09)	0.398472
	genus.LachnospiraceaeND3007group.id.11317	MR Egger	4	0.774483	1.48024	2.17(0.12-39.48)	0.653017
	genus.LachnospiraceaeND3007group.id.11317	Weighted mode	4	0.0291118	0.0938304	1.03(0.86-1.24)	0.776668
	genus.LachnospiraceaeND3007group.id.11317	Weighted median	4	-0.0167574	0.0690046	0.98(0.86-1.13)	0.808126
	genus.LachnospiraceaeND3007group.id.11317	Simple mode	4	0.0226486	0.108987	1.02(0.83-1.27)	0.848685
	genus.LachnospiraceaeNK4A136group.id.11319	Inverse variance weighted	15	-0.0178242	0.0248213	0.98(0.94-1.03)	0.472695
	genus.LachnospiraceaeNK4A136group.id.11319	MR Egger	15	0.0178537	0.0513866	1.02(0.92-1.13)	0.733822
	genus.LachnospiraceaeNK4A136group.id.11319	Simple mode	15	-0.0195398	0.0566542	0.98(0.88-1.1)	0.735299
	genus.LachnospiraceaeNK4A136group.id.11319	Weighted median	15	-0.00774156	0.0338523	0.99(0.93-1.06)	0.819113
	genus.LachnospiraceaeNK4A136group.id.11319	Weighted mode	15	-0.00645156	0.04266	0.99(0.91-1.08)	0.88195
	genus.LachnospiraceaeUCG001.id.11321	Weighted median	16	-0.0232286	0.0313504	0.98(0.92-1.04)	0.458732
	genus.LachnospiraceaeUCG001.id.11321	Weighted mode	16	-0.0349943	0.0526798	0.97(0.87-1.07)	0.516591
	genus.LachnospiraceaeUCG001.id.11321	Simple mode	16	-0.0349943	0.0567414	0.97(0.86-1.08)	0.546658
	genus.LachnospiraceaeUCG001.id.11321	MR Egger	16	-0.0317046	0.1214	0.97(0.76-1.23)	0.797774
	genus.LachnospiraceaeUCG001.id.11321	Inverse variance weighted	16	0.00207906	0.025276	1(0.95-1.05)	0.934445
	genus.LachnospiraceaeUCG004.id.11324	Simple mode	13	-0.0676463	0.0737533	0.93(0.81-1.08)	0.377105
	genus.LachnospiraceaeUCG004.id.11324	Weighted mode	13	-0.0701968	0.0770437	0.93(0.8-1.08)	0.380166
	genus.LachnospiraceaeUCG004.id.11324	MR Egger	13	0.0652016	0.112418	1.07(0.86-1.33)	0.573608
	genus.LachnospiraceaeUCG004.id.11324	Weighted median	13	-0.0190005	0.0404009	0.98(0.91-1.06)	0.638141
	genus.LachnospiraceaeUCG004.id.11324	Inverse variance weighted	13	-0.00896998	0.0286959	0.99(0.94-1.05)	0.754594
	genus.LachnospiraceaeUCG008.id.11328	Inverse variance weighted	12	0.0114282	0.0200862	1.01(0.97-1.05)	0.569386
	genus.LachnospiraceaeUCG008.id.11328	Weighted mode	12	-0.0208223	0.0424377	0.98(0.9-1.06)	0.633311
	genus.LachnospiraceaeUCG008.id.11328	Simple mode	12	-0.0222377	0.0466184	0.98(0.89-1.07)	0.642686
	genus.LachnospiraceaeUCG008.id.11328	MR Egger	12	-0.0435838	0.107225	0.96(0.78-1.18)	0.692959
	genus.LachnospiraceaeUCG008.id.11328	Weighted median	12	-0.0104028	0.0269754	0.99(0.94-1.04)	0.699764
	genus.LachnospiraceaeUCG010.id.11330	Simple mode	11	0.0875121	0.0647536	1.09(0.96-1.24)	0.206326
	genus.LachnospiraceaeUCG010.id.11330	Weighted mode	11	0.0713388	0.0546015	1.07(0.96-1.2)	0.22062
	genus.LachnospiraceaeUCG010.id.11330	Weighted median	11	0.0470452	0.0405316	1.05(0.97-1.13)	0.245762
	genus.LachnospiraceaeUCG010.id.11330	MR Egger	11	-0.0230324	0.0914811	0.98(0.82-1.17)	0.806872
	genus.LachnospiraceaeUCG010.id.11330	Inverse variance weighted	11	0.00517854	0.0327384	1.01(0.94-1.07)	0.874315
	genus.Lactobacillus.id.1837	Inverse variance weighted	9	0.0438673	0.0226379	1.04(1-1.09)	0.0526497
	genus.Lactobacillus.id.1837	Weighted median	9	0.0430184	0.0284938	1.04(0.99-1.1)	0.131109
	genus.Lactobacillus.id.1837	Simple mode	9	0.0590458	0.0459133	1.06(0.97-1.16)	0.234403
	genus.Lactobacillus.id.1837	Weighted mode	9	0.0438376	0.0451084	1.04(0.96-1.14)	0.359599
	genus.Lactobacillus.id.1837	MR Egger	9	-0.0510474	0.0661827	0.95(0.83-1.08)	0.465757
	genus.Lactococcus.id.1851	Simple mode	11	0.0188058	0.0331888	1.02(0.95-1.09)	0.583459
	genus.Lactococcus.id.1851	Weighted mode	11	0.018281	0.0340098	1.02(0.95-1.09)	0.602663
	genus.Lactococcus.id.1851	Weighted median	11	0.00945969	0.0211109	1.01(0.97-1.05)	0.654084
	genus.Lactococcus.id.1851	Inverse variance weighted	11	0.00544264	0.0157904	1.01(0.97-1.04)	0.730334
	genus.Lactococcus.id.1851	MR Egger	11	-0.0211583	0.0754149	0.98(0.84-1.14)	0.785392
	genus.Marvinbryantia.id.2005	Weighted mode	10	-0.0364091	0.0712572	0.96(0.84-1.11)	0.621681
	genus.Marvinbryantia.id.2005	Simple mode	10	-0.0391755	0.0804976	0.96(0.82-1.13)	0.638127
	genus.Marvinbryantia.id.2005	Inverse variance weighted	10	0.0140992	0.0338574	1.01(0.95-1.08)	0.677096
	genus.Marvinbryantia.id.2005	MR Egger	10	0.0199428	0.142081	1.02(0.77-1.35)	0.891843
	genus.Marvinbryantia.id.2005	Weighted median	10	-0.000468335	0.041316	1(0.92-1.08)	0.990956
	genus.Methanobrevibacter.id.123	Weighted median	8	-0.0300533	0.0261764	0.97(0.92-1.02)	0.250925
	genus.Methanobrevibacter.id.123	Inverse variance weighted	8	-0.0334499	0.0298518	0.97(0.91-1.03)	0.262488
	genus.Methanobrevibacter.id.123	Weighted mode	8	-0.028324	0.0426616	0.97(0.89-1.06)	0.527994
	genus.Methanobrevibacter.id.123	Simple mode	8	-0.025087	0.0414122	0.98(0.9-1.06)	0.563775
	genus.Methanobrevibacter.id.123	MR Egger	8	0.0324967	0.117581	1.03(0.82-1.3)	0.791532
	genus.Odoribacter.id.952	Inverse variance weighted	8	0.0781681	0.0416297	1.08(1-1.17)	0.0604222
	genus.Odoribacter.id.952	Weighted median	8	0.0399043	0.0484796	1.04(0.95-1.14)	0.410442
	genus.Odoribacter.id.952	Weighted mode	8	0.039529	0.0656968	1.04(0.91-1.18)	0.566351
	genus.Odoribacter.id.952	Simple mode	8	0.0383923	0.0671108	1.04(0.91-1.19)	0.585167
	genus.Odoribacter.id.952	MR Egger	8	0.0321663	0.145523	1.03(0.78-1.37)	0.832392
	genus.Olsenella.id.822	Inverse variance weighted	11	0.0262471	0.0161002	1.03(0.99-1.06)	0.103053
	genus.Olsenella.id.822	MR Egger	11	0.0398425	0.0611603	1.04(0.92-1.17)	0.531041
	genus.Olsenella.id.822	Weighted median	11	0.0116101	0.0223014	1.01(0.97-1.06)	0.602645
	genus.Olsenella.id.822	Simple mode	11	-0.0015155	0.0401027	1(0.92-1.08)	0.970599
	genus.Olsenella.id.822	Weighted mode	11	0.00039146	0.0365284	1(0.93-1.07)	0.99166
	genus.Oscillibacter.id.2063	Weighted median	14	0.032179	0.031886	1.03(0.97-1.1)	0.312883
	genus.Oscillibacter.id.2063	Weighted mode	14	0.0539436	0.0611148	1.06(0.94-1.19)	0.393449
	genus.Oscillibacter.id.2063	Simple mode	14	0.0601758	0.0687947	1.06(0.93-1.22)	0.397602
	genus.Oscillibacter.id.2063	Inverse variance weighted	14	0.00526698	0.0268151	1.01(0.95-1.06)	0.844282
	genus.Oscillibacter.id.2063	MR Egger	14	-0.0132599	0.10652	0.99(0.8-1.22)	0.902994
	genus.Oscillospira.id.2064	Inverse variance weighted	9	-0.0277903	0.0291109	0.97(0.92-1.03)	0.339763
	genus.Oscillospira.id.2064	Simple mode	9	-0.062156	0.0678822	0.94(0.82-1.07)	0.386621
	genus.Oscillospira.id.2064	Weighted median	9	-0.0251263	0.0412466	0.98(0.9-1.06)	0.542411
	genus.Oscillospira.id.2064	Weighted mode	9	-0.0376882	0.0655919	0.96(0.85-1.1)	0.581365
	genus.Oscillospira.id.2064	MR Egger	9	0.0491148	0.131519	1.05(0.81-1.36)	0.719871
	genus.Oxalobacter.id.2978	Inverse variance weighted	12	0.0609125	0.0161812	1.06(1.03-1.1)	0.000166948
	genus.Oxalobacter.id.2978	Weighted median	12	0.0661593	0.0223	1.07(1.02-1.12)	0.0030093
	genus.Oxalobacter.id.2978	MR Egger	12	0.155844	0.0701504	1.17(1.02-1.34)	0.0505598
	genus.Oxalobacter.id.2978	Simple mode	12	0.0713449	0.0344268	1.07(1-1.15)	0.0625173
	genus.Oxalobacter.id.2978	Weighted mode	12	0.066964	0.0348136	1.07(1-1.14)	0.0806719
	genus.Parabacteroides.id.954	Inverse variance weighted	8	-0.0420399	0.0488199	0.96(0.87-1.06)	0.389171
	genus.Parabacteroides.id.954	Weighted median	8	-0.0454571	0.0536723	0.96(0.86-1.06)	0.39703
	genus.Parabacteroides.id.954	MR Egger	8	-0.120357	0.132881	0.89(0.68-1.15)	0.399978
	genus.Parabacteroides.id.954	Simple mode	8	-0.0917324	0.110193	0.91(0.74-1.13)	0.432623
	genus.Parabacteroides.id.954	Weighted mode	8	0.080445	0.113744	1.08(0.87-1.35)	0.502273
	genus.Paraprevotella.id.962	Weighted median	13	0.0457091	0.0280021	1.05(0.99-1.11)	0.102607
	genus.Paraprevotella.id.962	Weighted mode	13	0.0774686	0.0489195	1.08(0.98-1.19)	0.139272
	genus.Paraprevotella.id.962	Inverse variance weighted	13	0.0298175	0.0203334	1.03(0.99-1.07)	0.14253
	genus.Paraprevotella.id.962	Simple mode	13	0.0756408	0.0537246	1.08(0.97-1.2)	0.184526
	genus.Paraprevotella.id.962	MR Egger	13	0.0948595	0.0694859	1.1(0.96-1.26)	0.199471
	genus.Parasutterella.id.2892	Weighted median	17	-0.0361984	0.0316812	0.96(0.91-1.03)	0.253212
	genus.Parasutterella.id.2892	Simple mode	17	-0.0767389	0.0677471	0.93(0.81-1.06)	0.274019
	genus.Parasutterella.id.2892	MR Egger	17	0.091007	0.0858202	1.1(0.93-1.3)	0.305723
	genus.Parasutterella.id.2892	Weighted mode	17	-0.0727008	0.0691264	0.93(0.81-1.06)	0.308559
	genus.Parasutterella.id.2892	Inverse variance weighted	17	-0.0134914	0.0268066	0.99(0.94-1.04)	0.614763
	genus.Peptococcus.id.2037	MR Egger	17	-0.077637	0.0586846	0.93(0.82-1.04)	0.205665
	genus.Peptococcus.id.2037	Inverse variance weighted	17	-0.0121589	0.0159125	0.99(0.96-1.02)	0.444804
	genus.Peptococcus.id.2037	Weighted mode	17	0.022464	0.0384582	1.02(0.95-1.1)	0.567289
	genus.Peptococcus.id.2037	Simple mode	17	0.019154	0.0417599	1.02(0.94-1.11)	0.65264
	genus.Peptococcus.id.2037	Weighted median	17	-0.000769762	0.0223432	1(0.96-1.04)	0.972517
	genus.Phascolarctobacterium.id.2168	Inverse variance weighted	12	-0.0437947	0.0273125	0.96(0.91-1.01)	0.108832
	genus.Phascolarctobacterium.id.2168	MR Egger	12	-0.167816	0.101024	0.85(0.69-1.03)	0.127667
	genus.Phascolarctobacterium.id.2168	Weighted median	12	-0.0381687	0.0360193	0.96(0.9-1.03)	0.289293
	genus.Phascolarctobacterium.id.2168	Weighted mode	12	-0.0265062	0.048714	0.97(0.89-1.07)	0.597216
	genus.Phascolarctobacterium.id.2168	Simple mode	12	-0.0235016	0.0542491	0.98(0.88-1.09)	0.67323
	genus.Prevotella7.id.11182	Inverse variance weighted	12	-0.0171786	0.0220208	0.98(0.94-1.03)	0.435328
	genus.Prevotella7.id.11182	MR Egger	12	0.0884784	0.141908	1.09(0.83-1.44)	0.546918
	genus.Prevotella7.id.11182	Weighted median	12	0.00517741	0.0224655	1.01(0.96-1.05)	0.817734
	genus.Prevotella7.id.11182	Simple mode	12	0.00526078	0.0323061	1.01(0.94-1.07)	0.873596
	genus.Prevotella7.id.11182	Weighted mode	12	0.00526078	0.0336295	1.01(0.94-1.07)	0.878525
	genus.Prevotella9.id.11183	Weighted mode	18	0.0240902	0.0474232	1.02(0.93-1.12)	0.617993
	genus.Prevotella9.id.11183	Inverse variance weighted	18	-0.00949651	0.0194276	0.99(0.95-1.03)	0.624972
	genus.Prevotella9.id.11183	Simple mode	18	0.0207642	0.0501076	1.02(0.93-1.13)	0.683768
	genus.Prevotella9.id.11183	Weighted median	18	0.00461593	0.0286888	1(0.95-1.06)	0.872175
	genus.Prevotella9.id.11183	MR Egger	18	-0.00825342	0.0542173	0.99(0.89-1.1)	0.88091
	genus.RikenellaceaeRC9gutgroup.id.11191	Inverse variance weighted	11	0.0225734	0.017192	1.02(0.99-1.06)	0.189177
	genus.RikenellaceaeRC9gutgroup.id.11191	Weighted median	11	0.0210867	0.0219862	1.02(0.98-1.07)	0.337516
	genus.RikenellaceaeRC9gutgroup.id.11191	MR Egger	11	0.0826385	0.10938	1.09(0.88-1.35)	0.46925
	genus.RikenellaceaeRC9gutgroup.id.11191	Weighted mode	11	0.0225436	0.031071	1.02(0.96-1.09)	0.484746
	genus.RikenellaceaeRC9gutgroup.id.11191	Simple mode	11	0.0230276	0.0361571	1.02(0.95-1.1)	0.53851
	genus.Romboutsia.id.11347	Inverse variance weighted	15	0.0199048	0.0240674	1.02(0.97-1.07)	0.40821
	genus.Romboutsia.id.11347	Simple mode	15	0.0507486	0.061963	1.05(0.93-1.19)	0.426501
	genus.Romboutsia.id.11347	Weighted median	15	0.02186	0.0350492	1.02(0.95-1.09)	0.532827
	genus.Romboutsia.id.11347	Weighted mode	15	0.0320447	0.0516855	1.03(0.93-1.14)	0.545221
	genus.Romboutsia.id.11347	MR Egger	15	0.00530261	0.0624681	1.01(0.89-1.14)	0.933646
	genus.Roseburia.id.2012	Simple mode	15	0.103409	0.0774045	1.11(0.95-1.29)	0.202874
	genus.Roseburia.id.2012	Weighted mode	15	0.0855354	0.0763047	1.09(0.94-1.27)	0.28116
	genus.Roseburia.id.2012	Weighted median	15	0.0295081	0.0418711	1.03(0.95-1.12)	0.480975
	genus.Roseburia.id.2012	MR Egger	15	0.0524725	0.100499	1.05(0.87-1.28)	0.610368
	genus.Roseburia.id.2012	Inverse variance weighted	15	0.0153046	0.0344214	1.02(0.95-1.09)	0.65659
	genus.Ruminiclostridium5.id.11355	MR Egger	14	0.0412336	0.0963149	1.04(0.86-1.26)	0.676153
	genus.Ruminiclostridium5.id.11355	Simple mode	14	0.024922	0.0591302	1.03(0.91-1.15)	0.680293
	genus.Ruminiclostridium5.id.11355	Inverse variance weighted	14	0.00847736	0.0315191	1.01(0.95-1.07)	0.787961
	genus.Ruminiclostridium5.id.11355	Weighted mode	14	0.0116625	0.0567883	1.01(0.91-1.13)	0.840466
	genus.Ruminiclostridium5.id.11355	Weighted median	14	0.00734001	0.0390976	1.01(0.93-1.09)	0.851084
	genus.Ruminiclostridium6.id.11356	Inverse variance weighted	16	-0.0373806	0.0259499	0.96(0.92-1.01)	0.149728
	genus.Ruminiclostridium6.id.11356	Weighted median	16	-0.0311666	0.0339762	0.97(0.91-1.04)	0.358982
	genus.Ruminiclostridium6.id.11356	Weighted mode	16	-0.0341298	0.0521551	0.97(0.87-1.07)	0.522768
	genus.Ruminiclostridium6.id.11356	Simple mode	16	-0.0368539	0.0625955	0.96(0.85-1.09)	0.564782
	genus.Ruminiclostridium6.id.11356	MR Egger	16	-0.14024	0.0646662	0.87(0.77-0.99)	0.0478224
	genus.Ruminiclostridium9.id.11357	Inverse variance weighted	13	-0.0303515	0.033465	0.97(0.91-1.04)	0.364426
	genus.Ruminiclostridium9.id.11357	MR Egger	13	-0.0946192	0.160335	0.91(0.66-1.25)	0.567027
	genus.Ruminiclostridium9.id.11357	Weighted median	13	-0.0237982	0.0432485	0.98(0.9-1.06)	0.582136
	genus.Ruminiclostridium9.id.11357	Weighted mode	13	-0.011099	0.0673669	0.99(0.87-1.13)	0.87188
	genus.Ruminiclostridium9.id.11357	Simple mode	13	-0.00954954	0.0733586	0.99(0.86-1.14)	0.898584
	genus.RuminococcaceaeNK4A214group.id.11358	Inverse variance weighted	16	-0.0229515	0.0281832	0.98(0.92-1.03)	0.415435
	genus.RuminococcaceaeNK4A214group.id.11358	MR Egger	16	0.0699318	0.0838409	1.07(0.91-1.26)	0.418229
	genus.RuminococcaceaeNK4A214group.id.11358	Simple mode	16	0.0541273	0.0652893	1.06(0.93-1.2)	0.42008
	genus.RuminococcaceaeNK4A214group.id.11358	Weighted mode	16	0.0378047	0.0558104	1.04(0.93-1.16)	0.50848
	genus.RuminococcaceaeNK4A214group.id.11358	Weighted median	16	-0.0114726	0.0368444	0.99(0.92-1.06)	0.755512
	genus.RuminococcaceaeUCG002.id.11360	MR Egger	23	0.0568087	0.0668962	1.06(0.93-1.21)	0.405344
	genus.RuminococcaceaeUCG002.id.11360	Inverse variance weighted	23	-0.012829	0.0242053	0.99(0.94-1.04)	0.596106
	genus.RuminococcaceaeUCG002.id.11360	Simple mode	23	0.00460261	0.0631725	1(0.89-1.14)	0.942578
	genus.RuminococcaceaeUCG002.id.11360	Weighted median	23	0.0021439	0.031931	1(0.94-1.07)	0.946469
	genus.RuminococcaceaeUCG002.id.11360	Weighted mode	23	0.00123694	0.0616978	1(0.89-1.13)	0.984186
	genus.RuminococcaceaeUCG003.id.11361	Inverse variance weighted	13	0.0292695	0.0364924	1.03(0.96-1.11)	0.422512
	genus.RuminococcaceaeUCG003.id.11361	Simple mode	13	-0.0308693	0.0505153	0.97(0.88-1.07)	0.552542
	genus.RuminococcaceaeUCG003.id.11361	MR Egger	13	-0.0248276	0.120702	0.98(0.77-1.24)	0.840787
	genus.RuminococcaceaeUCG003.id.11361	Weighted mode	13	-0.00927294	0.0460855	0.99(0.91-1.08)	0.843903
	genus.RuminococcaceaeUCG003.id.11361	Weighted median	13	-0.00623974	0.0379828	0.99(0.92-1.07)	0.869512
	genus.RuminococcaceaeUCG004.id.11362	Inverse variance weighted	11	-0.0190202	0.0273125	0.98(0.93-1.04)	0.486182
	genus.RuminococcaceaeUCG004.id.11362	Simple mode	11	0.0263065	0.0605616	1.03(0.91-1.16)	0.673239
	genus.RuminococcaceaeUCG004.id.11362	Weighted mode	11	0.0241491	0.0601828	1.02(0.91-1.15)	0.696667
	genus.RuminococcaceaeUCG004.id.11362	Weighted median	11	-0.00246658	0.0363118	1(0.93-1.07)	0.945843
	genus.RuminococcaceaeUCG004.id.11362	MR Egger	11	-0.323434	0.141023	0.72(0.55-0.95)	0.0475038
	genus.RuminococcaceaeUCG005.id.11363	MR Egger	15	-0.101555	0.0901757	0.9(0.76-1.08)	0.280447
	genus.RuminococcaceaeUCG005.id.11363	Weighted mode	15	0.034892	0.0510023	1.04(0.94-1.14)	0.505062
	genus.RuminococcaceaeUCG005.id.11363	Weighted median	15	0.0236611	0.0360091	1.02(0.95-1.1)	0.511125
	genus.RuminococcaceaeUCG005.id.11363	Simple mode	15	0.029588	0.058972	1.03(0.92-1.16)	0.623655
	genus.RuminococcaceaeUCG005.id.11363	Inverse variance weighted	15	0.00464457	0.0325587	1(0.94-1.07)	0.886565
	genus.RuminococcaceaeUCG009.id.11366	MR Egger	14	0.0597137	0.102315	1.06(0.87-1.3)	0.570278
	genus.RuminococcaceaeUCG009.id.11366	Inverse variance weighted	14	-0.0116897	0.0246184	0.99(0.94-1.04)	0.634903
	genus.RuminococcaceaeUCG009.id.11366	Weighted median	14	-0.00950626	0.0292935	0.99(0.94-1.05)	0.745546
	genus.RuminococcaceaeUCG009.id.11366	Weighted mode	14	-0.00815454	0.0500546	0.99(0.9-1.09)	0.873092
	genus.RuminococcaceaeUCG009.id.11366	Simple mode	14	-0.00815454	0.052463	0.99(0.89-1.1)	0.878867
	genus.RuminococcaceaeUCG010.id.11367	Inverse variance weighted	8	-0.0558664	0.0339153	0.95(0.88-1.01)	0.0995105
	genus.RuminococcaceaeUCG010.id.11367	Weighted median	8	-0.0330695	0.0448576	0.97(0.89-1.06)	0.460994
	genus.RuminococcaceaeUCG010.id.11367	Simple mode	8	-0.0189815	0.0647967	0.98(0.86-1.11)	0.778062
	genus.RuminococcaceaeUCG010.id.11367	Weighted mode	8	-0.0189815	0.0676616	0.98(0.86-1.12)	0.787177
	genus.RuminococcaceaeUCG010.id.11367	MR Egger	8	0.0055468	0.127007	1.01(0.78-1.29)	0.966582
	genus.RuminococcaceaeUCG011.id.11368	Simple mode	7	-0.0463443	0.0447597	0.95(0.87-1.04)	0.340397
	genus.RuminococcaceaeUCG011.id.11368	Weighted mode	7	-0.0274162	0.0407178	0.97(0.9-1.05)	0.525815
	genus.RuminococcaceaeUCG011.id.11368	Weighted median	7	-0.0168746	0.0280818	0.98(0.93-1.04)	0.547901
	genus.RuminococcaceaeUCG011.id.11368	Inverse variance weighted	7	-0.0101829	0.0280332	0.99(0.94-1.05)	0.716421
	genus.RuminococcaceaeUCG011.id.11368	MR Egger	7	-0.0301098	0.145293	0.97(0.73-1.29)	0.844002
	genus.RuminococcaceaeUCG013.id.11370	Weighted mode	14	-0.0761118	0.0693002	0.93(0.81-1.06)	0.292003
	genus.RuminococcaceaeUCG013.id.11370	MR Egger	14	-0.0636992	0.0919295	0.94(0.78-1.12)	0.501554
	genus.RuminococcaceaeUCG013.id.11370	Simple mode	14	-0.0395284	0.0838563	0.96(0.82-1.13)	0.64518
	genus.RuminococcaceaeUCG013.id.11370	Inverse variance weighted	14	0.00572568	0.0319046	1.01(0.94-1.07)	0.857574
	genus.RuminococcaceaeUCG013.id.11370	Weighted median	14	-0.000206717	0.0402189	1(0.92-1.08)	0.995899
	genus.RuminococcaceaeUCG014.id.11371	Inverse variance weighted	18	0.0389747	0.0237153	1.04(0.99-1.09)	0.100291
	genus.RuminococcaceaeUCG014.id.11371	Weighted median	18	0.039782	0.0333518	1.04(0.97-1.11)	0.232948
	genus.RuminococcaceaeUCG014.id.11371	Simple mode	18	0.0392321	0.0644887	1.04(0.92-1.18)	0.550994
	genus.RuminococcaceaeUCG014.id.11371	Weighted mode	18	0.0352032	0.0655394	1.04(0.91-1.18)	0.598138
	genus.RuminococcaceaeUCG014.id.11371	MR Egger	18	-0.0288032	0.0722256	0.97(0.84-1.12)	0.695316
	genus.Ruminococcus1.id.11373	MR Egger	12	0.142829	0.0877216	1.15(0.97-1.37)	0.134538
	genus.Ruminococcus1.id.11373	Weighted mode	12	0.0652131	0.0662414	1.07(0.94-1.22)	0.34604
	genus.Ruminococcus1.id.11373	Weighted median	12	0.0407782	0.0442847	1.04(0.96-1.14)	0.357145
	genus.Ruminococcus1.id.11373	Simple mode	12	0.0652131	0.07054	1.07(0.93-1.23)	0.37507
	genus.Ruminococcus1.id.11373	Inverse variance weighted	12	-0.00986549	0.0353448	0.99(0.92-1.06)	0.780152
	genus.Ruminococcus2.id.11374	Inverse variance weighted	15	0.0378614	0.0261031	1.04(0.99-1.09)	0.146932
	genus.Ruminococcus2.id.11374	Weighted median	15	0.0296736	0.0369046	1.03(0.96-1.11)	0.421362
	genus.Ruminococcus2.id.11374	Simple mode	15	0.0307856	0.0537409	1.03(0.93-1.15)	0.575831
	genus.Ruminococcus2.id.11374	MR Egger	15	-0.0213949	0.0667155	0.98(0.86-1.12)	0.753543
	genus.Ruminococcus2.id.11374	Weighted mode	15	0.0165174	0.0516806	1.02(0.92-1.13)	0.753986
	genus.Sellimonas.id.14369	Inverse variance weighted	11	0.027059	0.0149316	1.03(1-1.06)	0.069956
	genus.Sellimonas.id.14369	Weighted median	11	0.0324043	0.0207247	1.03(0.99-1.08)	0.117921
	genus.Sellimonas.id.14369	Simple mode	11	0.0492281	0.0342934	1.05(0.98-1.12)	0.181676
	genus.Sellimonas.id.14369	Weighted mode	11	0.0456795	0.0362155	1.05(0.98-1.12)	0.235821
	genus.Sellimonas.id.14369	MR Egger	11	0.104727	0.0885617	1.11(0.93-1.32)	0.267293
	genus.Senegalimassilia.id.11160	Simple mode	6	-0.0313288	0.0485255	0.97(0.88-1.07)	0.546984
	genus.Senegalimassilia.id.11160	Inverse variance weighted	6	-0.0112896	0.0282675	0.99(0.94-1.05)	0.68961
	genus.Senegalimassilia.id.11160	Weighted median	6	-0.0127676	0.0364823	0.99(0.92-1.06)	0.726363
	genus.Senegalimassilia.id.11160	Weighted mode	6	-0.0183749	0.0496907	0.98(0.89-1.08)	0.726688
	genus.Senegalimassilia.id.11160	MR Egger	6	0.0250827	0.106108	1.03(0.83-1.26)	0.824743
	genus.Slackia.id.825	MR Egger	9	0.132914	0.115811	1.14(0.91-1.43)	0.288809
	genus.Slackia.id.825	Inverse variance weighted	9	0.0117135	0.0278355	1.01(0.96-1.07)	0.673893
	genus.Slackia.id.825	Simple mode	9	-0.00949368	0.0522379	0.99(0.89-1.1)	0.860308
	genus.Slackia.id.825	Weighted median	9	-0.00565435	0.032783	0.99(0.93-1.06)	0.863062
	genus.Slackia.id.825	Weighted mode	9	-0.00743748	0.055368	0.99(0.89-1.11)	0.896461
	genus.Streptococcus.id.1853	MR Egger	17	0.123984	0.104796	1.13(0.92-1.39)	0.255186
	genus.Streptococcus.id.1853	Inverse variance weighted	17	-0.0236357	0.0290719	0.98(0.92-1.03)	0.416214
	genus.Streptococcus.id.1853	Weighted mode	17	0.0168402	0.0686276	1.02(0.89-1.16)	0.809278
	genus.Streptococcus.id.1853	Simple mode	17	0.0183292	0.076497	1.02(0.88-1.18)	0.813677
	genus.Streptococcus.id.1853	Weighted median	17	0.000232482	0.0382411	1(0.93-1.08)	0.995149
	genus.Subdoligranulum.id.2070	Inverse variance weighted	12	0.0327736	0.033366	1.03(0.97-1.1)	0.325978
	genus.Subdoligranulum.id.2070	MR Egger	12	0.0794084	0.0890013	1.08(0.91-1.29)	0.39324
	genus.Subdoligranulum.id.2070	Weighted median	12	0.0263149	0.0438011	1.03(0.94-1.12)	0.547986
	genus.Subdoligranulum.id.2070	Weighted mode	12	0.0332564	0.063458	1.03(0.91-1.17)	0.610628
	genus.Subdoligranulum.id.2070	Simple mode	12	0.0193287	0.07041	1.02(0.89-1.17)	0.788775
	genus.Sutterella.id.2896	MR Egger	12	-0.392395	0.149988	0.68(0.5-0.91)	0.0257662
	genus.Sutterella.id.2896	Weighted mode	12	-0.0488606	0.0704512	0.95(0.83-1.09)	0.502354
	genus.Sutterella.id.2896	Simple mode	12	-0.0505718	0.0732084	0.95(0.82-1.1)	0.504012
	genus.Sutterella.id.2896	Weighted median	12	-0.0238106	0.0408806	0.98(0.9-1.06)	0.560269
	genus.Sutterella.id.2896	Inverse variance weighted	12	-0.0028059	0.0377415	1(0.93-1.07)	0.940736
	genus.Terrisporobacter.id.11348	Inverse variance weighted	4	0.0198121	0.036424	1.02(0.95-1.1)	0.58649
	genus.Terrisporobacter.id.11348	Simple mode	4	-0.0271077	0.0648174	0.97(0.86-1.11)	0.703923
	genus.Terrisporobacter.id.11348	Weighted median	4	0.0114394	0.041598	1.01(0.93-1.1)	0.783317
	genus.Terrisporobacter.id.11348	Weighted mode	4	0.007945	0.0530109	1.01(0.91-1.12)	0.890373
	genus.Terrisporobacter.id.11348	MR Egger	4	0.01577	0.110923	1.02(0.82-1.26)	0.899975
	genus.Turicibacter.id.2162	Inverse variance weighted	13	0.0389749	0.0244002	1.04(0.99-1.09)	0.110195
	genus.Turicibacter.id.2162	MR Egger	13	0.152245	0.103572	1.16(0.95-1.43)	0.16959
	genus.Turicibacter.id.2162	Weighted median	13	0.0172066	0.0311962	1.02(0.96-1.08)	0.58125
	genus.Turicibacter.id.2162	Weighted mode	13	-0.00927259	0.0491998	0.99(0.9-1.09)	0.853659
	genus.Turicibacter.id.2162	Simple mode	13	-0.00708375	0.0555497	0.99(0.89-1.11)	0.90064
	genus.Tyzzerella3.id.11335	Weighted median	13	-0.0427884	0.0244157	0.96(0.91-1.01)	0.0796893
	genus.Tyzzerella3.id.11335	Weighted mode	13	-0.0536316	0.0363621	0.95(0.88-1.02)	0.165979
	genus.Tyzzerella3.id.11335	Simple mode	13	-0.0552798	0.039898	0.95(0.88-1.02)	0.191103
	genus.Tyzzerella3.id.11335	Inverse variance weighted	13	-0.0110636	0.0214833	0.99(0.95-1.03)	0.606563
	genus.Tyzzerella3.id.11335	MR Egger	13	0.0165143	0.120975	1.02(0.8-1.29)	0.893884
	genus.unknowngenus.id.1000000073	Inverse variance weighted	15	-0.0286155	0.0214199	0.97(0.93-1.01)	0.181571
	genus.unknowngenus.id.1000000073	Weighted mode	15	0.0221188	0.0492042	1.02(0.93-1.13)	0.65993
	genus.unknowngenus.id.1000000073	Simple mode	15	0.0193125	0.050574	1.02(0.92-1.13)	0.708294
	genus.unknowngenus.id.1000000073	MR Egger	15	-0.0216997	0.0611839	0.98(0.87-1.1)	0.728529
	genus.unknowngenus.id.1000000073	Weighted median	15	-0.0031562	0.0290468	1(0.94-1.06)	0.913473
	genus.unknowngenus.id.1000001215	Simple mode	11	-0.0298205	0.0396429	0.97(0.9-1.05)	0.469251
	genus.unknowngenus.id.1000001215	Weighted median	11	-0.0177068	0.0257599	0.98(0.93-1.03)	0.491846
	genus.unknowngenus.id.1000001215	Weighted mode	11	-0.0286317	0.0432712	0.97(0.89-1.06)	0.52313
	genus.unknowngenus.id.1000001215	Inverse variance weighted	11	0.0014048	0.0188637	1(0.97-1.04)	0.940636
	genus.unknowngenus.id.1000001215	MR Egger	11	0.000130391	0.0565015	1(0.9-1.12)	0.998209
	genus.unknowngenus.id.1000005472	MR Egger	14	-0.104732	0.069012	0.9(0.79-1.03)	0.155011
	genus.unknowngenus.id.1000005472	Inverse variance weighted	14	-0.0150609	0.022685	0.99(0.94-1.03)	0.506745
	genus.unknowngenus.id.1000005472	Simple mode	14	0.0140557	0.0582826	1.01(0.9-1.14)	0.81319
	genus.unknowngenus.id.1000005472	Weighted mode	14	0.00974442	0.0552165	1.01(0.91-1.13)	0.862639
	genus.unknowngenus.id.1000005472	Weighted median	14	-0.00520072	0.0304831	0.99(0.94-1.06)	0.86453
	genus.unknowngenus.id.1000005479	Inverse variance weighted	9	0.0229781	0.0285489	1.02(0.97-1.08)	0.420896
	genus.unknowngenus.id.1000005479	MR Egger	9	0.0745576	0.138775	1.08(0.82-1.41)	0.607738
	genus.unknowngenus.id.1000005479	Weighted mode	9	-0.00765249	0.0444637	0.99(0.91-1.08)	0.867628
	genus.unknowngenus.id.1000005479	Simple mode	9	-0.00419876	0.0525594	1(0.9-1.1)	0.93829
	genus.unknowngenus.id.1000005479	Weighted median	9	-0.00215391	0.0325655	1(0.94-1.06)	0.947266
	genus.unknowngenus.id.1000006162	Weighted median	15	-0.0151211	0.0250281	0.98(0.94-1.03)	0.545736
	genus.unknowngenus.id.1000006162	Simple mode	15	-0.0275704	0.0482155	0.97(0.89-1.07)	0.576513
	genus.unknowngenus.id.1000006162	Inverse variance weighted	15	-0.0110117	0.0221225	0.99(0.95-1.03)	0.618652
	genus.unknowngenus.id.1000006162	Weighted mode	15	-0.021997	0.0454341	0.98(0.89-1.07)	0.635765
	genus.unknowngenus.id.1000006162	MR Egger	15	-0.00925841	0.0976419	0.99(0.82-1.2)	0.925904
	genus.unknowngenus.id.1868	MR Egger	13	0.107757	0.0725958	1.11(0.97-1.28)	0.165798
	genus.unknowngenus.id.1868	Inverse variance weighted	13	0.0294908	0.0241299	1.03(0.98-1.08)	0.221644
	genus.unknowngenus.id.1868	Weighted median	13	0.0202343	0.0306333	1.02(0.96-1.08)	0.508912
	genus.unknowngenus.id.1868	Weighted mode	13	0.0248159	0.0473168	1.03(0.93-1.12)	0.609509
	genus.unknowngenus.id.1868	Simple mode	13	0.0156772	0.0502363	1.02(0.92-1.12)	0.760343
	genus.unknowngenus.id.2001	Inverse variance weighted	11	-0.0500835	0.0292617	0.95(0.9-1.01)	0.0869755
	genus.unknowngenus.id.2001	MR Egger	11	-0.161271	0.0903603	0.85(0.71-1.02)	0.107962
	genus.unknowngenus.id.2001	Weighted median	11	-0.0366289	0.0342951	0.96(0.9-1.03)	0.285499
	genus.unknowngenus.id.2001	Simple mode	11	-0.0334708	0.0570412	0.97(0.86-1.08)	0.570358
	genus.unknowngenus.id.2001	Weighted mode	11	-0.0304599	0.0541631	0.97(0.87-1.08)	0.586246
	genus.unknowngenus.id.2041	Weighted median	11	-0.0358757	0.0310508	0.96(0.91-1.03)	0.247932
	genus.unknowngenus.id.2041	Inverse variance weighted	11	-0.0203276	0.0228308	0.98(0.94-1.02)	0.373273
	genus.unknowngenus.id.2041	Simple mode	11	-0.0454912	0.0539659	0.96(0.86-1.06)	0.418956
	genus.unknowngenus.id.2041	Weighted mode	11	-0.0435863	0.0532511	0.96(0.86-1.06)	0.432141
	genus.unknowngenus.id.2041	MR Egger	11	0.0395611	0.0664397	1.04(0.91-1.19)	0.566217
	genus.unknowngenus.id.2071	Inverse variance weighted	19	-0.0535669	0.0360197	0.95(0.88-1.02)	0.136974
	genus.unknowngenus.id.2071	Weighted median	19	-0.0442834	0.0333528	0.96(0.9-1.02)	0.184268
	genus.unknowngenus.id.2071	MR Egger	19	-0.207121	0.170185	0.81(0.58-1.13)	0.240219
	genus.unknowngenus.id.2071	Weighted mode	19	-0.0507274	0.0500368	0.95(0.86-1.05)	0.324111
	genus.unknowngenus.id.2071	Simple mode	19	-0.0487112	0.0519226	0.95(0.86-1.05)	0.360586
	genus.unknowngenus.id.2755	MR Egger	14	0.197213	0.119391	1.22(0.96-1.54)	0.124477
	genus.unknowngenus.id.2755	Weighted median	14	0.0244227	0.0324001	1.02(0.96-1.09)	0.450978
	genus.unknowngenus.id.2755	Simple mode	14	0.0358038	0.0540504	1.04(0.93-1.15)	0.519277
	genus.unknowngenus.id.2755	Weighted mode	14	0.0329978	0.0521925	1.03(0.93-1.14)	0.538196
	genus.unknowngenus.id.2755	Inverse variance weighted	14	0.00336119	0.0313686	1(0.94-1.07)	0.914669
	genus.unknowngenus.id.826	MR Egger	15	-0.221205	0.096255	0.8(0.66-0.97)	0.038794
	genus.unknowngenus.id.826	Simple mode	15	0.0970406	0.0877849	1.1(0.93-1.31)	0.287606
	genus.unknowngenus.id.826	Inverse variance weighted	15	-0.0253441	0.0421994	0.97(0.9-1.06)	0.54812
	genus.unknowngenus.id.826	Weighted mode	15	0.0508644	0.0889561	1.05(0.88-1.25)	0.576529
	genus.unknowngenus.id.826	Weighted median	15	0.00564212	0.0425765	1.01(0.93-1.09)	0.894575
	genus.unknowngenus.id.959	MR Egger	16	0.0975543	0.107685	1.1(0.89-1.36)	0.380305
	genus.unknowngenus.id.959	Weighted median	16	0.0111207	0.0214138	1.01(0.97-1.05)	0.603533
	genus.unknowngenus.id.959	Weighted mode	16	0.0205338	0.039533	1.02(0.94-1.1)	0.611055
	genus.unknowngenus.id.959	Simple mode	16	0.0196658	0.0413149	1.02(0.94-1.11)	0.640934
	genus.unknowngenus.id.959	Inverse variance weighted	16	0.00245412	0.0166774	1(0.97-1.04)	0.883012
	genus.Veillonella.id.2198	Weighted median	11	-0.0619529	0.0359625	0.94(0.88-1.01)	0.0849416
	genus.Veillonella.id.2198	Weighted mode	11	-0.0688687	0.0479796	0.93(0.85-1.03)	0.181711
	genus.Veillonella.id.2198	Simple mode	11	-0.0725284	0.056727	0.93(0.83-1.04)	0.22993
	genus.Veillonella.id.2198	Inverse variance weighted	11	-0.0431643	0.0364	0.96(0.89-1.03)	0.235688
	genus.Veillonella.id.2198	MR Egger	11	0.0770783	0.212279	1.08(0.71-1.64)	0.724913
	genus.Victivallis.id.2256	MR Egger	12	-0.138622	0.0928338	0.87(0.73-1.04)	0.166241
	genus.Victivallis.id.2256	Inverse variance weighted	12	-0.0191263	0.0156222	0.98(0.95-1.01)	0.22084
	genus.Victivallis.id.2256	Weighted median	12	-0.0219547	0.0204657	0.98(0.94-1.02)	0.283381
	genus.Victivallis.id.2256	Weighted mode	12	-0.0179127	0.0343835	0.98(0.92-1.05)	0.612715
	genus.Victivallis.id.2256	Simple mode	12	-0.0190751	0.0367153	0.98(0.91-1.05)	0.613677
	order.Actinomycetales.id.420	MR Egger	5	0.185647	0.0864735	1.2(1.02-1.43)	0.121066
	order.Actinomycetales.id.420	Simple mode	5	-0.0371528	0.0586069	0.96(0.86-1.08)	0.560566
	order.Actinomycetales.id.420	Weighted mode	5	-0.0354549	0.0641086	0.97(0.85-1.09)	0.609686
	order.Actinomycetales.id.420	Weighted median	5	-0.0177987	0.045525	0.98(0.9-1.07)	0.695822
	order.Actinomycetales.id.420	Inverse variance weighted	5	0.00546929	0.040722	1.01(0.93-1.09)	0.893159
	order.Bacillales.id.1674	Inverse variance weighted	11	-0.0375543	0.0148427	0.96(0.94-0.99)	0.0114012
	order.Bacillales.id.1674	Weighted median	11	-0.043771	0.0203613	0.96(0.92-1)	0.0315776
	order.Bacillales.id.1674	Weighted mode	11	-0.0538686	0.03369	0.95(0.89-1.01)	0.140915
	order.Bacillales.id.1674	Simple mode	11	-0.056361	0.0355037	0.95(0.88-1.01)	0.14349
	order.Bacillales.id.1674	MR Egger	11	0.0767224	0.0685591	1.08(0.94-1.24)	0.292088
	order.Bacteroidales.id.913	Weighted median	14	-0.0286632	0.0391363	0.97(0.9-1.05)	0.463929
	order.Bacteroidales.id.913	MR Egger	14	-0.0419245	0.0646387	0.96(0.84-1.09)	0.528815
	order.Bacteroidales.id.913	Weighted mode	14	-0.0249281	0.0557417	0.98(0.87-1.09)	0.662086
	order.Bacteroidales.id.913	Simple mode	14	-0.0142968	0.0619677	0.99(0.87-1.11)	0.821129
	order.Bacteroidales.id.913	Inverse variance weighted	14	-0.00577142	0.027824	0.99(0.94-1.05)	0.835677
	order.Bifidobacteriales.id.432	Inverse variance weighted	16	-0.0493233	0.0295904	0.95(0.9-1.01)	0.0955408
	order.Bifidobacteriales.id.432	Simple mode	16	-0.130824	0.0865701	0.88(0.74-1.04)	0.151517
	order.Bifidobacteriales.id.432	Weighted mode	16	-0.126732	0.0842708	0.88(0.75-1.04)	0.153376
	order.Bifidobacteriales.id.432	Weighted median	16	-0.0351227	0.0395701	0.97(0.89-1.04)	0.374752
	order.Bifidobacteriales.id.432	MR Egger	16	-0.0383051	0.151456	0.96(0.72-1.3)	0.804012
	order.Burkholderiales.id.2874	Inverse variance weighted	13	0.0179569	0.0322627	1.02(0.96-1.08)	0.577812
	order.Burkholderiales.id.2874	Simple mode	13	-0.0349937	0.0672117	0.97(0.85-1.1)	0.612083
	order.Burkholderiales.id.2874	Weighted median	13	0.0185898	0.042574	1.02(0.94-1.11)	0.662368
	order.Burkholderiales.id.2874	Weighted mode	13	-0.0253837	0.0699105	0.97(0.85-1.12)	0.722854
	order.Burkholderiales.id.2874	MR Egger	13	0.0357357	0.107179	1.04(0.84-1.28)	0.745085
	order.Clostridiales.id.1863	MR Egger	16	0.184686	0.186684	1.2(0.83-1.73)	0.339307
	order.Clostridiales.id.1863	Inverse variance weighted	16	-0.0278272	0.0439003	0.97(0.89-1.06)	0.526163
	order.Clostridiales.id.1863	Simple mode	16	0.045801	0.0724129	1.05(0.91-1.21)	0.536585
	order.Clostridiales.id.1863	Weighted mode	16	0.0369033	0.0693871	1.04(0.91-1.19)	0.60262
	order.Clostridiales.id.1863	Weighted median	16	0.00938221	0.0436195	1.01(0.93-1.1)	0.829696
	order.Coriobacteriales.id.810	Inverse variance weighted	20	-0.0211171	0.0241052	0.98(0.93-1.03)	0.381008
	order.Coriobacteriales.id.810	MR Egger	20	-0.0310982	0.0615689	0.97(0.86-1.09)	0.61962
	order.Coriobacteriales.id.810	Weighted mode	20	-0.0210685	0.0478881	0.98(0.89-1.08)	0.664935
[truncated: 7,497 more rows]

## Sheet: Supplement Table 3
Supplement Table 3: Summary result of the Cochran’s Q statistic in locus-wide significance level.
Outcome	Exposure	Methods	Cochran’s Q	P valua
Atrial fibrillation	class.Actinobacteria.id.419	MR Egger	20.6871	0.0551548
	class.Actinobacteria.id.419	Inverse variance weighted	20.7839	0.0773143
	class.Alphaproteobacteria.id.2379	Inverse variance weighted	12.8368	0.0457017
	class.Alphaproteobacteria.id.2379	MR Egger	10.5406	0.0612898
	class.Bacilli.id.1673	Inverse variance weighted	19.7708	0.230721
	class.Bacilli.id.1673	MR Egger	18.4311	0.240679
	class.Bacteroidia.id.912	MR Egger	12.3755	0.416016
	class.Bacteroidia.id.912	Inverse variance weighted	12.4382	0.492079
	class.Betaproteobacteria.id.2867	MR Egger	11.5754	0.314475
	class.Betaproteobacteria.id.2867	Inverse variance weighted	11.715	0.385442
	class.Clostridia.id.1859	MR Egger	13.6621	0.134861
	class.Clostridia.id.1859	Inverse variance weighted	13.7041	0.186919
	class.Coriobacteriia.id.809	MR Egger	14.4146	0.56786
	class.Coriobacteriia.id.809	Inverse variance weighted	15.3593	0.569622
	class.Deltaproteobacteria.id.3087	MR Egger	5.95491	0.744423
	class.Deltaproteobacteria.id.3087	Inverse variance weighted	6.36537	0.783689
	class.Erysipelotrichia.id.2147	MR Egger	8.22499	0.693019
	class.Erysipelotrichia.id.2147	Inverse variance weighted	8.57522	0.73872
	class.Gammaproteobacteria.id.3303	MR Egger	2.603	0.760909
	class.Gammaproteobacteria.id.3303	Inverse variance weighted	3.05279	0.802193
	class.Lentisphaeria.id.2250	MR Egger	6.93289	0.327098
	class.Lentisphaeria.id.2250	Inverse variance weighted	7.36601	0.39179
	class.Melainabacteria.id.1589	MR Egger	15.1511	0.0341104
	class.Melainabacteria.id.1589	Inverse variance weighted	15.1551	0.0561991
	class.Methanobacteria.id.119	Inverse variance weighted	19.4732	0.0214571
	class.Methanobacteria.id.119	MR Egger	17.0416	0.0296783
	class.Mollicutes.id.3920	Inverse variance weighted	13.7297	0.132272
	class.Mollicutes.id.3920	MR Egger	10.5366	0.229363
	class.Negativicutes.id.2164	MR Egger	8.20174	0.609139
	class.Negativicutes.id.2164	Inverse variance weighted	8.35394	0.681291
	class.Verrucomicrobiae.id.4029	MR Egger	11.7152	0.229845
	class.Verrucomicrobiae.id.4029	Inverse variance weighted	11.7453	0.302464
	family.Acidaminococcaceae.id.2166	MR Egger	1.21361	0.875853
	family.Acidaminococcaceae.id.2166	Inverse variance weighted	1.45352	0.918371
	family.Actinomycetaceae.id.421	Inverse variance weighted	8.11821	0.0873427
	family.Actinomycetaceae.id.421	MR Egger	5.96135	0.113506
	family.Alcaligenaceae.id.2875	Inverse variance weighted	11.1473	0.59848
	family.Alcaligenaceae.id.2875	MR Egger	8.28285	0.762654
	family.Bacteroidaceae.id.917	Inverse variance weighted	7.59601	0.473893
	family.Bacteroidaceae.id.917	MR Egger	6.18363	0.518479
	family.BacteroidalesS24.7group.id.11173	MR Egger	3.49285	0.74492
	family.BacteroidalesS24.7group.id.11173	Inverse variance weighted	3.52824	0.832225
	family.Bifidobacteriaceae.id.433	MR Egger	8.30921	0.685367
	family.Bifidobacteriaceae.id.433	Inverse variance weighted	8.5184	0.743422
	family.Christensenellaceae.id.1866	Inverse variance weighted	16.882	0.0770164
	family.Christensenellaceae.id.1866	MR Egger	13.5012	0.141207
	family.Clostridiaceae1.id.1869	Inverse variance weighted	18.6779	0.0280755
	family.Clostridiaceae1.id.1869	MR Egger	10.568	0.227396
	family.ClostridialesvadinBB60group.id.11286	Inverse variance weighted	18.4378	0.141594
	family.ClostridialesvadinBB60group.id.11286	MR Egger	13.4545	0.336887
	family.Coriobacteriaceae.id.811	MR Egger	14.4146	0.56786
	family.Coriobacteriaceae.id.811	Inverse variance weighted	15.3593	0.569622
	family.Defluviitaleaceae.id.1924	Inverse variance weighted	8.93793	0.538004
	family.Defluviitaleaceae.id.1924	MR Egger	6.35981	0.703436
	family.Desulfovibrionaceae.id.3169	MR Egger	4.62816	0.705235
	family.Desulfovibrionaceae.id.3169	Inverse variance weighted	4.72939	0.786069
	family.Enterobacteriaceae.id.3469	MR Egger	8.89534	0.113312
	family.Enterobacteriaceae.id.3469	Inverse variance weighted	9.15008	0.165312
	family.Erysipelotrichaceae.id.2149	MR Egger	8.22499	0.693019
	family.Erysipelotrichaceae.id.2149	Inverse variance weighted	8.57522	0.73872
	family.FamilyXI.id.1936	Inverse variance weighted	12.0161	0.10003
	family.FamilyXI.id.1936	MR Egger	8.27266	0.2188
	family.FamilyXIII.id.1957	Inverse variance weighted	16.2466	0.0927875
	family.FamilyXIII.id.1957	MR Egger	14.6164	0.102026
	family.Lachnospiraceae.id.1987	MR Egger	34.9799	0.000852722
	family.Lachnospiraceae.id.1987	Inverse variance weighted	35.8218	0.00110948
	family.Lactobacillaceae.id.1836	Inverse variance weighted	12.3867	0.134768
	family.Lactobacillaceae.id.1836	MR Egger	9.16214	0.241224
	family.Methanobacteriaceae.id.121	Inverse variance weighted	19.4732	0.0214571
	family.Methanobacteriaceae.id.121	MR Egger	17.0416	0.0296783
	family.Oxalobacteraceae.id.2966	MR Egger	11.7061	0.469562
	family.Oxalobacteraceae.id.2966	Inverse variance weighted	11.7451	0.548647
	family.Pasteurellaceae.id.3689	Inverse variance weighted	29.249	0.00603375
	family.Pasteurellaceae.id.3689	MR Egger	25.2365	0.0137409
	family.Peptococcaceae.id.2024	MR Egger	9.79456	0.279742
	family.Peptococcaceae.id.2024	Inverse variance weighted	10.1442	0.338937
	family.Peptostreptococcaceae.id.2042	Inverse variance weighted	15.3839	0.284005
	family.Peptostreptococcaceae.id.2042	MR Egger	12.6777	0.392899
	family.Porphyromonadaceae.id.943	Inverse variance weighted	4.63752	0.864694
	family.Porphyromonadaceae.id.943	MR Egger	2.54425	0.959636
	family.Prevotellaceae.id.960	Inverse variance weighted	12.9551	0.605766
	family.Prevotellaceae.id.960	MR Egger	9.37684	0.80618
	family.Rhodospirillaceae.id.2717	Inverse variance weighted	19.28	0.154523
	family.Rhodospirillaceae.id.2717	MR Egger	15.7653	0.262035
	family.Rikenellaceae.id.967	MR Egger	17.1217	0.514755
	family.Rikenellaceae.id.967	Inverse variance weighted	17.2023	0.576164
	family.Ruminococcaceae.id.2050	MR Egger	8.3423	0.30338
	family.Ruminococcaceae.id.2050	Inverse variance weighted	8.37233	0.39797
	family.Streptococcaceae.id.1850	MR Egger	16.7585	0.210582
	family.Streptococcaceae.id.1850	Inverse variance weighted	17.043	0.253895
	family.unknownfamily.id.1000001214	MR Egger	18.8534	0.00865932
	family.unknownfamily.id.1000001214	Inverse variance weighted	19.1701	0.013976
	family.unknownfamily.id.1000005471	Inverse variance weighted	11.9059	0.370759
	family.unknownfamily.id.1000005471	MR Egger	6.15597	0.801993
	family.unknownfamily.id.1000006161	MR Egger	16.8459	0.0778434
	family.unknownfamily.id.1000006161	Inverse variance weighted	16.9487	0.109402
	family.Veillonellaceae.id.2172	MR Egger	20.9069	0.230482
	family.Veillonellaceae.id.2172	Inverse variance weighted	21.3068	0.264216
	family.Verrucomicrobiaceae.id.4036	MR Egger	11.7139	0.229923
	family.Verrucomicrobiaceae.id.4036	Inverse variance weighted	11.7445	0.302521
	family.Victivallaceae.id.2255	MR Egger	12.3344	0.195106
	family.Victivallaceae.id.2255	Inverse variance weighted	12.3638	0.261444
	genus..Clostridiuminnocuumgroup.id.14397	MR Egger	3.43616	0.841941
	genus..Clostridiuminnocuumgroup.id.14397	Inverse variance weighted	3.48646	0.900238
	genus..Eubacteriumbrachygroup.id.11296	Inverse variance weighted	11.1918	0.13047
	genus..Eubacteriumbrachygroup.id.11296	MR Egger	7.94594	0.242091
	genus..Eubacteriumcoprostanoligenesgroup.id.11375	MR Egger	11.8167	0.377579
	genus..Eubacteriumcoprostanoligenesgroup.id.11375	Inverse variance weighted	12.8294	0.381559
	genus..Eubacteriumeligensgroup.id.14372	Inverse variance weighted	4.78487	0.571687
	genus..Eubacteriumeligensgroup.id.14372	MR Egger	2.57349	0.765389
	genus..Eubacteriumfissicatenagroup.id.14373	Inverse variance weighted	9.76389	0.28199
	genus..Eubacteriumfissicatenagroup.id.14373	MR Egger	8.39016	0.29945
	genus..Eubacteriumhalliigroup.id.11338	MR Egger	20.0451	0.0940903
	genus..Eubacteriumhalliigroup.id.11338	Inverse variance weighted	20.0881	0.127387
	genus..Eubacteriumnodatumgroup.id.11297	Inverse variance weighted	19.1057	0.0389406
	genus..Eubacteriumnodatumgroup.id.11297	MR Egger	12.0892	0.208327
	genus..Eubacteriumoxidoreducensgroup.id.11339	Inverse variance weighted	1.77705	0.776678
	genus..Eubacteriumoxidoreducensgroup.id.11339	MR Egger	0.666666	0.881015
	genus..Eubacteriumrectalegroup.id.14374	Inverse variance weighted	7.82197	0.451051
	genus..Eubacteriumrectalegroup.id.14374	MR Egger	2.72705	0.909053
	genus..Eubacteriumruminantiumgroup.id.11340	MR Egger	27.3723	0.0375265
	genus..Eubacteriumruminantiumgroup.id.11340	Inverse variance weighted	27.374	0.0528065
	genus..Eubacteriumventriosumgroup.id.11341	Inverse variance weighted	6.66488	0.918586
	genus..Eubacteriumventriosumgroup.id.11341	MR Egger	5.59953	0.93491
	genus..Eubacteriumxylanophilumgroup.id.14375	Inverse variance weighted	4.04337	0.853189
	genus..Eubacteriumxylanophilumgroup.id.14375	MR Egger	2.46441	0.929753
	genus..Ruminococcusgauvreauiigroup.id.11342	MR Egger	11.3657	0.181828
	genus..Ruminococcusgauvreauiigroup.id.11342	Inverse variance weighted	11.5544	0.239614
	genus..Ruminococcusgnavusgroup.id.14376	MR Egger	5.77046	0.834166
	genus..Ruminococcusgnavusgroup.id.14376	Inverse variance weighted	5.78239	0.887482
	genus..Ruminococcustorquesgroup.id.14377	MR Egger	17.1463	0.0164769
	genus..Ruminococcustorquesgroup.id.14377	Inverse variance weighted	18.0602	0.0207793
	genus.Actinomyces.id.423	Inverse variance weighted	6.61409	0.250959
	genus.Actinomyces.id.423	MR Egger	5.12673	0.27454
	genus.Adlercreutzia.id.812	MR Egger	9.33501	0.155595
	genus.Adlercreutzia.id.812	Inverse variance weighted	9.49507	0.219037
	genus.Akkermansia.id.4037	MR Egger	11.7227	0.229398
	genus.Akkermansia.id.4037	Inverse variance weighted	11.75	0.302136
	genus.Alistipes.id.968	MR Egger	12.9614	0.295854
	genus.Alistipes.id.968	Inverse variance weighted	13.1434	0.358701
	genus.Allisonella.id.2174	Inverse variance weighted	11.5672	0.115721
	genus.Allisonella.id.2174	MR Egger	9.44199	0.150204
	genus.Alloprevotella.id.961	MR Egger	5.32494	0.255551
	genus.Alloprevotella.id.961	Inverse variance weighted	5.32605	0.377397
	genus.Anaerofilum.id.2053	MR Egger	10.7221	0.29524
	genus.Anaerofilum.id.2053	Inverse variance weighted	10.7693	0.375771
	genus.Anaerostipes.id.1991	MR Egger	11.8021	0.29852
	genus.Anaerostipes.id.1991	Inverse variance weighted	11.8036	0.378585
	genus.Anaerotruncus.id.2054	MR Egger	6.06967	0.809376
	genus.Anaerotruncus.id.2054	Inverse variance weighted	6.26287	0.855262
	genus.Bacteroides.id.918	Inverse variance weighted	7.59601	0.473893
	genus.Bacteroides.id.918	MR Egger	6.18363	0.518479
	genus.Barnesiella.id.944	MR Egger	19.7504	0.0719571
	genus.Barnesiella.id.944	Inverse variance weighted	19.7643	0.101246
	genus.Bifidobacterium.id.436	MR Egger	9.04993	0.527372
	genus.Bifidobacterium.id.436	Inverse variance weighted	9.14273	0.608719
	genus.Bilophila.id.3170	Inverse variance weighted	18.597	0.0987297
	genus.Bilophila.id.3170	MR Egger	15.9113	0.144456
	genus.Blautia.id.1992	MR Egger	7.19424	0.783142
	genus.Blautia.id.1992	Inverse variance weighted	7.48224	0.824172
	genus.Butyricicoccus.id.2055	MR Egger	2.24866	0.895469
	genus.Butyricicoccus.id.2055	Inverse variance weighted	2.40186	0.934304
	genus.Butyricimonas.id.945	Inverse variance weighted	13.8014	0.244178
	genus.Butyricimonas.id.945	MR Egger	12.3725	0.260897
	genus.Butyrivibrio.id.1993	MR Egger	16.5984	0.218321
	genus.Butyrivibrio.id.1993	Inverse variance weighted	17.2352	0.243861
	genus.CandidatusSoleaferrea.id.11350	Inverse variance weighted	7.47028	0.486843
	genus.CandidatusSoleaferrea.id.11350	MR Egger	5.55716	0.592299
	genus.Catenibacterium.id.2153	MR Egger	0.738159	0.864194
	genus.Catenibacterium.id.2153	Inverse variance weighted	0.748034	0.945276
	genus.ChristensenellaceaeR.7group.id.11283	MR Egger	11.8507	0.15799
	genus.ChristensenellaceaeR.7group.id.11283	Inverse variance weighted	12.3017	0.19683
	genus.Clostridiumsensustricto1.id.1873	Inverse variance weighted	26.6992	0.000164856
	genus.Clostridiumsensustricto1.id.1873	MR Egger	22.3733	0.000444595
	genus.Collinsella.id.815	Inverse variance weighted	4.96793	0.663877
	genus.Collinsella.id.815	MR Egger	3.25434	0.776314
	genus.Coprobacter.id.949	MR Egger	15.2304	0.0847984
	genus.Coprobacter.id.949	Inverse variance weighted	15.3268	0.120593
	genus.Coprococcus1.id.11301	Inverse variance weighted	13.6621	0.188971
	genus.Coprococcus1.id.11301	MR Egger	11.7364	0.22858
	genus.Coprococcus2.id.11302	MR Egger	2.80821	0.832505
	genus.Coprococcus2.id.11302	Inverse variance weighted	2.90213	0.893906
	genus.Coprococcus3.id.11303	Inverse variance weighted	8.20696	0.513432
	genus.Coprococcus3.id.11303	MR Egger	1.98607	0.981436
	genus.DefluviitaleaceaeUCG011.id.11287	Inverse variance weighted	5.38735	0.715486
	genus.DefluviitaleaceaeUCG011.id.11287	MR Egger	4.30287	0.744306
	genus.Desulfovibrio.id.3173	MR Egger	19.4831	0.0124788
	genus.Desulfovibrio.id.3173	Inverse variance weighted	19.6158	0.0204374
	genus.Dialister.id.2183	Inverse variance weighted	9.52445	0.483157
	genus.Dialister.id.2183	MR Egger	7.36344	0.599336
	genus.Dorea.id.1997	MR Egger	3.28974	0.914882
	genus.Dorea.id.1997	Inverse variance weighted	3.67809	0.931295
	genus.Eggerthella.id.819	MR Egger	5.0089	0.756624
	genus.Eggerthella.id.819	Inverse variance weighted	5.10998	0.824617
	genus.Eisenbergiella.id.11304	MR Egger	31.1391	0.000280196
	genus.Eisenbergiella.id.11304	Inverse variance weighted	32.6375	0.000313341
	genus.Enterorhabdus.id.820	Inverse variance weighted	3.89426	0.564738
	genus.Enterorhabdus.id.820	MR Egger	1.70689	0.789465
	genus.Erysipelatoclostridium.id.11381	Inverse variance weighted	17.2408	0.243572
	genus.Erysipelatoclostridium.id.11381	MR Egger	9.92199	0.700301
	genus.ErysipelotrichaceaeUCG003.id.11384	Inverse variance weighted	29.8562	0.0187621
	genus.ErysipelotrichaceaeUCG003.id.11384	MR Egger	28.1645	0.0205617
	genus.Escherichia.Shigella.id.3504	Inverse variance weighted	7.04006	0.532317
	genus.Escherichia.Shigella.id.3504	MR Egger	5.75328	0.568835
	genus.Faecalibacterium.id.2057	Inverse variance weighted	12.9788	0.163568
	genus.Faecalibacterium.id.2057	MR Egger	11.5098	0.174453
	genus.FamilyXIIIAD3011group.id.11293	MR Egger	8.23841	0.410535
	genus.FamilyXIIIAD3011group.id.11293	Inverse variance weighted	8.49632	0.485003
	genus.FamilyXIIIUCG001.id.11294	MR Egger	10.406	0.108562
	genus.FamilyXIIIUCG001.id.11294	Inverse variance weighted	10.6341	0.155397
	genus.Flavonifractor.id.2059	MR Egger	8.5764	0.0354866
	genus.Flavonifractor.id.2059	Inverse variance weighted	8.58116	0.072465
	genus.Fusicatenibacter.id.11305	Inverse variance weighted	10.5595	0.912108
	genus.Fusicatenibacter.id.11305	MR Egger	9.73924	0.914187
	genus.Gordonibacter.id.821	MR Egger	9.96544	0.443531
	genus.Gordonibacter.id.821	Inverse variance weighted	10.0784	0.523351
	genus.Haemophilus.id.3698	Inverse variance weighted	4.0425	0.853269
	genus.Haemophilus.id.3698	MR Egger	2.28656	0.942294
	genus.Holdemanella.id.11393	Inverse variance weighted	12.1441	0.27553
	genus.Holdemanella.id.11393	MR Egger	7.3432	0.601435
	genus.Holdemania.id.2157	MR Egger	23.803	0.0329909
	genus.Holdemania.id.2157	Inverse variance weighted	23.9644	0.0462773
	genus.Howardella.id.2000	MR Egger	10.3762	0.239611
	genus.Howardella.id.2000	Inverse variance weighted	10.6452	0.300818
	genus.Hungatella.id.11306	Inverse variance weighted	8.19023	0.0848531
	genus.Hungatella.id.11306	MR Egger	4.30208	0.230638
	genus.Intestinibacter.id.11345	Inverse variance weighted	20.6515	0.0801144
	genus.Intestinibacter.id.11345	MR Egger	18.8667	0.0917964
	genus.Intestinimonas.id.2062	MR Egger	13.2104	0.586048
	genus.Intestinimonas.id.2062	Inverse variance weighted	13.2501	0.654391
	genus.Lachnoclostridium.id.11308	MR Egger	10.1635	0.42627
	genus.Lachnoclostridium.id.11308	Inverse variance weighted	10.5696	0.479993
	genus.Lachnospira.id.2004	Inverse variance weighted	43.3182	3.18495e-08
	genus.Lachnospira.id.2004	MR Egger	32.8156	1.30298e-06
	genus.LachnospiraceaeFCS020group.id.11314	Inverse variance weighted	16.8354	0.155895
	genus.LachnospiraceaeFCS020group.id.11314	MR Egger	14.905	0.186886
	genus.LachnospiraceaeNC2004group.id.11316	MR Egger	6.50458	0.482215
	genus.LachnospiraceaeNC2004group.id.11316	Inverse variance weighted	6.54654	0.58625
	genus.LachnospiraceaeND3007group.id.11317	MR Egger	4.04838	0.0442138
	genus.LachnospiraceaeND3007group.id.11317	Inverse variance weighted	4.0886	0.129471
	genus.LachnospiraceaeNK4A136group.id.11319	MR Egger	18.7148	0.132217
	genus.LachnospiraceaeNK4A136group.id.11319	Inverse variance weighted	18.7249	0.175729
	genus.LachnospiraceaeUCG001.id.11321	MR Egger	4.58279	0.949679
	genus.LachnospiraceaeUCG001.id.11321	Inverse variance weighted	4.7248	0.966545
	genus.LachnospiraceaeUCG004.id.11324	MR Egger	17.3419	0.09816
	genus.LachnospiraceaeUCG004.id.11324	Inverse variance weighted	17.3959	0.135302
	genus.LachnospiraceaeUCG008.id.11328	Inverse variance weighted	6.49115	0.77245
	genus.LachnospiraceaeUCG008.id.11328	MR Egger	4.51863	0.874093
	genus.LachnospiraceaeUCG010.id.11330	MR Egger	7.86393	0.446874
	genus.LachnospiraceaeUCG010.id.11330	Inverse variance weighted	8.75532	0.46016
	genus.Lactobacillus.id.1837	Inverse variance weighted	7.68225	0.465108
	genus.Lactobacillus.id.1837	MR Egger	4.23688	0.752126
	genus.Lactococcus.id.1851	Inverse variance weighted	3.70731	0.882519
	genus.Lactococcus.id.1851	MR Egger	2.83516	0.899821
	genus.Marvinbryantia.id.2005	Inverse variance weighted	6.44627	0.694555
	genus.Marvinbryantia.id.2005	MR Egger	2.26937	0.97162
	genus.Methanobrevibacter.id.123	Inverse variance weighted	12.5441	0.0280473
	genus.Methanobrevibacter.id.123	MR Egger	2.91011	0.572979
	genus.Odoribacter.id.952	Inverse variance weighted	8.72392	0.18971
	genus.Odoribacter.id.952	MR Egger	6.18741	0.288408
	genus.Olsenella.id.822	Inverse variance weighted	9.28601	0.505193
	genus.Olsenella.id.822	MR Egger	8.25119	0.509044
	genus.Oscillibacter.id.2063	MR Egger	104.771	6.02065e-18
	genus.Oscillibacter.id.2063	Inverse variance weighted	105.001	1.81649e-17
	genus.Oscillospira.id.2064	MR Egger	1.39146	0.925246
	genus.Oscillospira.id.2064	Inverse variance weighted	1.5773	0.954196
	genus.Oxalobacter.id.2978	MR Egger	6.68642	0.669731
	genus.Oxalobacter.id.2978	Inverse variance weighted	7.48549	0.678953
	genus.Parabacteroides.id.954	MR Egger	2.22043	0.695291
	genus.Parabacteroides.id.954	Inverse variance weighted	2.43546	0.786182
	genus.Paraprevotella.id.962	MR Egger	16.4449	0.125402
	genus.Paraprevotella.id.962	Inverse variance weighted	16.8674	0.154655
	genus.Parasutterella.id.2892	Inverse variance weighted	18.348	0.191387
	genus.Parasutterella.id.2892	MR Egger	17.0214	0.19833
	genus.Peptococcus.id.2037	MR Egger	4.47937	0.953744
	genus.Peptococcus.id.2037	Inverse variance weighted	4.5901	0.97029
	genus.Phascolarctobacterium.id.2168	MR Egger	15.8608	0.0444162
	genus.Phascolarctobacterium.id.2168	Inverse variance weighted	16.6441	0.0545895
	genus.Prevotella7.id.11182	Inverse variance weighted	27.5513	0.00212903
	genus.Prevotella7.id.11182	MR Egger	25.615	0.00236115
	genus.Prevotella9.id.11183	MR Egger	30.1691	0.00445245
	genus.Prevotella9.id.11183	Inverse variance weighted	30.3952	0.0067302
	genus.RikenellaceaeRC9gutgroup.id.11191	MR Egger	11.5119	0.174347
	genus.RikenellaceaeRC9gutgroup.id.11191	Inverse variance weighted	11.5681	0.238764
	genus.Romboutsia.id.11347	MR Egger	12.4196	0.412595
	genus.Romboutsia.id.11347	Inverse variance weighted	12.4379	0.492102
	genus.Roseburia.id.2012	Inverse variance weighted	16.0486	0.139335
	genus.Roseburia.id.2012	MR Egger	14.7959	0.139684
	genus.Ruminiclostridium5.id.11355	Inverse variance weighted	12.8711	0.230967
	genus.Ruminiclostridium5.id.11355	MR Egger	9.62328	0.381834
	genus.Ruminiclostridium6.id.11356	Inverse variance weighted	10.554	0.720661
	genus.Ruminiclostridium6.id.11356	MR Egger	9.29263	0.750501
	genus.Ruminiclostridium9.id.11357	MR Egger	7.61159	0.368086
	genus.Ruminiclostridium9.id.11357	Inverse variance weighted	7.78508	0.454741
	genus.RuminococcaceaeNK4A214group.id.11358	MR Egger	9.21679	0.68431
	genus.RuminococcaceaeNK4A214group.id.11358	Inverse variance weighted	9.22466	0.755772
	genus.RuminococcaceaeUCG002.id.11360	MR Egger	38.5831	0.00499876
	genus.RuminococcaceaeUCG002.id.11360	Inverse variance weighted	38.6359	0.00739757
	genus.RuminococcaceaeUCG003.id.11361	MR Egger	18.6001	0.0288162
	genus.RuminococcaceaeUCG003.id.11361	Inverse variance weighted	18.9664	0.0406911
	genus.RuminococcaceaeUCG004.id.11362	MR Egger	14.5151	0.069289
	genus.RuminococcaceaeUCG004.id.11362	Inverse variance weighted	14.5965	0.102633
	genus.RuminococcaceaeUCG005.id.11363	MR Egger	11.455	0.40597
	genus.RuminococcaceaeUCG005.id.11363	Inverse variance weighted	11.5705	0.480756
	genus.RuminococcaceaeUCG009.id.11366	Inverse variance weighted	17.2939	0.0994782
	genus.RuminococcaceaeUCG009.id.11366	MR Egger	14.8715	0.136817
	genus.RuminococcaceaeUCG010.id.11367	MR Egger	4.04628	0.399779
	genus.RuminococcaceaeUCG010.id.11367	Inverse variance weighted	5.00438	0.415346
	genus.RuminococcaceaeUCG011.id.11368	MR Egger	6.29107	0.278917
	genus.RuminococcaceaeUCG011.id.11368	Inverse variance weighted	6.54293	0.365189
	genus.RuminococcaceaeUCG013.id.11370	Inverse variance weighted	6.61244	0.829545
	genus.RuminococcaceaeUCG013.id.11370	MR Egger	5.61759	0.846304
	genus.RuminococcaceaeUCG014.id.11371	Inverse variance weighted	18.3128	0.0499115
	genus.RuminococcaceaeUCG014.id.11371	MR Egger	16.2635	0.061578
	genus.Ruminococcus1.id.11373	MR Egger	9.20784	0.325068
	genus.Ruminococcus1.id.11373	Inverse variance weighted	9.28735	0.411183
	genus.Ruminococcus2.id.11374	MR Egger	9.1419	0.690765
	genus.Ruminococcus2.id.11374	Inverse variance weighted	9.49156	0.734889
	genus.Sellimonas.id.14369	Inverse variance weighted	17.9644	0.0214947
	genus.Sellimonas.id.14369	MR Egger	16.309	0.0224382
	genus.Senegalimassilia.id.11160	MR Egger	1.57734	0.664538
	genus.Senegalimassilia.id.11160	Inverse variance weighted	1.8496	0.763396
	genus.Slackia.id.825	MR Egger	3.75984	0.439482
	genus.Slackia.id.825	Inverse variance weighted	3.96044	0.555125
	genus.Streptococcus.id.1853	MR Egger	16.262	0.235271
	genus.Streptococcus.id.1853	Inverse variance weighted	17.0315	0.254501
	genus.Subdoligranulum.id.2070	MR Egger	19.5403	0.0122223
	genus.Subdoligranulum.id.2070	Inverse variance weighted	19.5652	0.0207936
	genus.Sutterella.id.2896	Inverse variance weighted	10.9793	0.444998
	genus.Sutterella.id.2896	MR Egger	7.15213	0.711009
	genus.Terrisporobacter.id.11348	Inverse variance weighted	3.63677	0.303452
	genus.Terrisporobacter.id.11348	MR Egger	1.93565	0.379908
	genus.Turicibacter.id.2162	MR Egger	22.415	0.00420243
	genus.Turicibacter.id.2162	Inverse variance weighted	23.3271	0.00550202
	genus.Tyzzerella3.id.11335	MR Egger	13.95	0.235774
	genus.Tyzzerella3.id.11335	Inverse variance weighted	14.0021	0.300573
	genus.unknowngenus.id.1000000073	Inverse variance weighted	17.7123	0.124709
	genus.unknowngenus.id.1000000073	MR Egger	11.8466	0.37528
	genus.unknowngenus.id.1000001215	MR Egger	18.8534	0.00865932
	genus.unknowngenus.id.1000001215	Inverse variance weighted	19.1701	0.013976
	genus.unknowngenus.id.1000005472	Inverse variance weighted	11.9059	0.370759
	genus.unknowngenus.id.1000005472	MR Egger	6.15597	0.801993
	genus.unknowngenus.id.1000005479	MR Egger	3.49285	0.74492
	genus.unknowngenus.id.1000005479	Inverse variance weighted	3.52824	0.832225
[truncated: 3,454 more rows]

## Sheet: Supplement Table 4
Supplement Table 4: Summary result of the MR-Egger regression in locus-wide significance level.
[truncated: 1,900 more rows]

[truncated: 8 more sheets: Supplement Table 5, Supplement Table 6, Supplement Table 7, Supplement Table 8, Supplement Table 9, Supplement Table 10, Supplement Table 11, Supplement Table 12]
